# Supplementary material for: Development of a Novel Prognostic Model of Glioblastoma Based on m6A-Associated Immune Genes and Identification of a New Biomarker
Source: Front Oncol. 2022 Jul 20;12:868415. doi: 10.3389/fonc.2022.868415 (PMC9348864; doi:10.3389/fonc.2022.868415)
Supplement: Supplementary file 3 [file DataSheet_3.zip]

Archive with 10 entries (9 files):
- Supplementary File/
- Supplementary File/Supplementary File 1.xlsx
- Supplementary File/Supplementary File 2.xlsx
- Supplementary File/Supplementary File 3.xlsx
- Supplementary File/Supplementary File 4.xlsx
- Supplementary File/Supplementary File 5.xlsx
- Supplementary File/Supplementary File 6.xlsx
- Supplementary File/Supplementary File 7.xlsx
- Supplementary File/Supplementary File 8.xlsx
- Supplementary File/Supplementary File 9.xlsx
