# Supplementary material for: Development of a Novel Prognostic Model of Glioblastoma Based on m6A-Associated Immune Genes and Identification of a New Biomarker
Source: Front Oncol. 2022 Jul 20;12:868415. doi: 10.3389/fonc.2022.868415 (PMC9348864; doi:10.3389/fonc.2022.868415)
Supplement: Supplementary file 3 [file DataSheet_3.zip › Supplementary File/Supplementary File 1.xlsx]

## Sheet: Sheet1
id	HR	HR.95L	HR.95H	pvalue	km
METTL3	0.937878	0.726654	1.2105	0.62228	0.110404
METTL14	1.07291	0.748473	1.53798	0.701691	0.168232
METTL16	1.04788	0.80319	1.36711	0.730327	0.38444
WTAP	1.08628	0.80683	1.46252	0.585475	0.0849532
ZC3H13	0.965408	0.756416	1.23214	0.777306	0.0121699
RBM15	1.00474	0.780943	1.29268	0.97063	0.104739
RBM15B	1.15942	0.805399	1.66906	0.426182	0.0480441
YTHDC1	1.01625	0.760011	1.35888	0.913416	0.096093
YTHDC2	0.956068	0.708754	1.28968	0.768625	0.0658962
YTHDF1	1.36835	0.85098	2.20026	0.195636	0.0239428
YTHDF2	1.19458	0.805511	1.77156	0.376549	0.0241334
YTHDF3	1.09325	0.715767	1.66981	0.679933	0.286421
HNRNPC	0.756822	0.559116	1.02444	0.0712825	0.0156378
FMR1	0.902695	0.622039	1.30998	0.590018	0.148366
LRPPRC	0.941433	0.601514	1.47344	0.791733	0.219129
HNRNPA2B1	1.11286	0.901381	1.37396	0.320012	0.092496
IGFBP1	1.16747	0.887979	1.53494	0.26742	0.0329628
IGFBP2	1.10906	1.02745	1.19715	0.00794335	0.00920152
IGFBP3	1.07464	0.974826	1.18468	0.147796	0.0676032
RBMX	0.79268	0.572677	1.0972	0.161299	0.0456779
FTO	0.965177	0.836724	1.11335	0.626671	0.180679
ALKBH5	1.43276	0.985269	2.0835	0.0597976	0.0805068
