# Supplementary material for: Development of a Novel Prognostic Model of Glioblastoma Based on m6A-Associated Immune Genes and Identification of a New Biomarker
Source: Front Oncol. 2022 Jul 20;12:868415. doi: 10.3389/fonc.2022.868415 (PMC9348864; doi:10.3389/fonc.2022.868415)
Supplement: Supplementary file 3 [file DataSheet_3.zip › Supplementary File/Supplementary File 2.xlsx]

## Sheet: Sheet1
id	futime	fustat	DEK	CMIP	OGFOD1	EIF4A3	CD244	C1RL	CENPN	CD81	ITPKC	riskScore	risk
TCGA-28-1747	0.210959	1	8.43708	3.97774	3.20901	10.4922	0.234931	6.62787	2.30323	62.486	4.85759	3.89731	high
TCGA-76-4932	3.99452	1	10.6678	2.9753	5.74137	11.5542	0.127752	3.72473	2.71596	37.8583	4.86943	0.115713	low
TCGA-06-0238	1.10959	1	9.57595	4.23115	4.98178	13.716	0.454722	1.12749	4.13018	33.1431	2.19175	2.40595	high
TCGA-06-0210	0.616438	1	6.45174	4.67469	4.21678	9.39799	0.616565	5.37809	1.88803	37.2006	10.5971	5.89919	high
TCGA-14-1402	2.67123	1	7.49621	2.20532	5.49986	9.17211	0.585037	1.97742	4.81748	18.5971	2.35872	0.209116	low
TCGA-27-2523	1.33973	1	12.3965	3.74452	6.40246	12.3316	0.205217	1.50632	3.88908	59.025	6.9979	1.26948	high
TCGA-76-4931	0.764384	1	11.4255	4.31658	5.9956	9.8392	0.173642	4.70106	3.59394	39.5497	6.02447	0.523966	low
TCGA-15-0742	1.14795	1	9.8024	3.66381	6.18451	13.0697	0.205692	3.84526	3.21787	66.0547	5.2042	1.28992	high
TCGA-06-0644	1.0274	0	7.36911	5.02079	8.88985	8.81339	0.47835	3.74123	4.24354	59.0389	5.19264	0.941493	low
TCGA-14-0871	2.41096	1	12.7881	2.89548	3.12455	7.80984	0.102516	1.51381	2.58787	0	2.81428	0.0253666	low
TCGA-06-0646	0.479452	1	11.0285	6.49776	5.30094	8.52121	0.344203	7.14744	3.76185	48.3863	12.2135	27.6629	high
TCGA-06-0686	0.783562	0	7.81603	4.22814	3.96357	11.5609	0.358968	1.73704	3.43378	55.226	5.1089	4.6124	high
TCGA-32-1980	0.0986301	1	3.69415	8.0922	4.24073	5.82436	1.08278	5.17615	1.7371	43.6622	6.16007	133.952	high
TCGA-19-2625	0.339726	1	57.3092	3.37038	5.3068	7.30409	0.137497	8.14894	1.72397	61.2046	10.2475	29.4116	high
TCGA-27-2524	0.632877	1	6.89562	3.21188	4.17035	12.607	0.20899	3.70578	3.00014	42.3093	20.0873	4.36105	high
TCGA-27-2526	0.238356	1	4.87079	1.90313	5.1055	8.7973	0.3455	5.05968	2.70713	111.803	4.32351	2.25649	high
TCGA-15-1444	4.21096	1	10.3931	3.77758	6.11743	6.87226	0.22853	0.656881	2.15076	30.5921	3.05029	0.0278477	low
TCGA-32-2634	0.739726	0	26.0102	5.24638	6.64313	9.43495	0.195622	5.08802	3.41298	14.1913	5.42784	0.69663	low
TCGA-76-4926	0.378082	1	12.347	4.2996	5.82542	6.79543	0.212237	4.80108	2.56312	45.8695	6.50594	0.327471	low
TCGA-12-5295	1.24384	1	9.02999	2.05766	2.83855	12.0015	0.355419	0.920796	2.79143	57.1355	2.40596	1.17765	high
TCGA-28-5209	1.21096	0	15.7133	3.73398	8.44052	11.1713	0.124614	4.7424	3.35431	24.8549	8.43096	0.0774359	low
TCGA-06-2561	0.772603	0	5.11711	5.34035	7.10974	4.64852	0.210972	5.7589	1.8536	31.0055	5.86831	0.038789	low
TCGA-06-2565	0.567123	0	10.5167	3.82815	5.90918	8.28191	0.18766	0.837542	2.18765	22.5724	3.26497	0.0273388	low
TCGA-12-0821	0.884932	1	14.7603	4.08863	6.01214	11.0097	0.176685	2.21452	4.17497	51.6681	11.9758	2.855	high
TCGA-06-1804	1.13425	1	17.8892	4.01003	4.44446	7.44531	0.408873	2.9026	2.32625	36.1287	2.45122	0.737743	low
TCGA-76-4925	0.4	1	15.2385	4.83523	5.41	13.5958	0.157192	2.20527	5.02328	33.6215	2.92631	2.45441	high
TCGA-19-1787	1.05479	1	27.0567	4.07092	5.56312	12.1265	0.104029	2.24252	5.75617	34.1222	4.90825	4.17994	high
TCGA-06-0743	1.86027	0	5.64283	2.78554	3.88859	8.38422	0.309949	2.07721	1.59091	60.7193	4.37727	0.277617	low
TCGA-32-2638	0.613699	0	7.43063	4.22806	4.89396	7.64969	0.365287	9.33027	1.9976	31.4981	12.6639	1.20434	high
TCGA-26-1442	2.61096	0	5.00973	4.33441	5.46603	5.17661	0.128795	0.993795	0.911348	26.704	2.95946	0.00762035	low
TCGA-27-2528	1.31507	1	9.46388	2.9342	5.59424	10.3312	0.138233	2.60768	3.44892	43.7302	2.44429	0.111194	low
TCGA-06-2567	0.364384	1	18.9475	3.74407	4.81274	11.1431	0.630386	6.67301	3.03852	53.7088	4.62984	20.9598	high
TCGA-76-4927	1.46575	1	8.53501	4.55636	5.07691	11.1748	0.300601	6.76999	3.37923	43.7697	6.61108	2.88205	high
TCGA-28-2514	0.438356	0	8.68757	5.76919	5.67785	7.80483	0.521821	0.757423	3.44294	31.3784	3.32338	1.22265	high
TCGA-19-5960	0.452055	0	13.5685	4.65923	4.58218	9.50225	0.131553	2.65168	2.71645	16.7761	3.46074	0.181779	low
TCGA-06-0221	1.65205	1	15.0337	6.70378	3.18487	6.70647	0.255325	0.381744	2.85127	0	1.28679	0.563907	low
TCGA-06-2559	0.410959	1	16.9447	4.53427	5.29116	9.49668	0.473184	2.29786	5.49577	34.1718	2.00672	5.18736	high
TCGA-28-1753	0.10137	0	13.5003	4.84627	4.80853	9.71112	0.725572	2.58706	3.21559	38.022	4.38171	10.3254	high
TCGA-32-2616	0.613699	1	12.8755	4.21221	5.81635	11.7095	0.226319	2.9811	4.28141	40.8566	3.78332	1.07356	high
TCGA-02-2486	1.35068	0	9.24357	4.62825	4.53165	8.5884	0.282351	6.59021	1.11402	39.9315	6.60064	0.597796	low
TCGA-32-1970	1.28219	1	12.7324	4.16936	4.20233	9.75723	0.241002	3.19111	2.77427	39.9618	3.36081	0.80545	low
TCGA-28-5213	0.816438	0	9.26914	2.97826	5.86355	10.5701	0.528927	10.9079	2.7225	43.8598	4.82374	1.45045	high
TCGA-27-1830	0.421918	1	9.62427	4.70066	2.46245	7.02913	0.486955	9.14969	2.78196	30.0186	7.00036	8.82182	high
TCGA-27-2519	0.865753	0	10.6881	4.75184	6.8268	8.09353	0.415725	6.09912	2.24456	71.6605	3.16271	1.4599	high
TCGA-19-0957	1.82466	1	9.36124	5.42512	4.58372	5.43676	0.199845	3.23964	2.57096	29.1417	6.53788	0.324084	low
TCGA-27-1834	3.37808	1	9.63399	4.2133	5.84943	6.70153	0.331275	2.47065	1.81829	40.2774	2.52674	0.0960553	low
TCGA-14-0817	0.449315	1	7.33156	3.12868	5.77357	11.556	0.682129	2.48061	5.60591	32.2718	4.03824	3.14446	high
TCGA-26-5132	0.783562	0	20.1629	3.69313	4.32715	11.5668	0.156209	4.38965	3.83613	34.353	3.97235	1.72679	high
TCGA-19-1389	0.386301	1	14.5773	4.42632	4.87735	7.03661	0.0891224	9.30887	1.02023	64.883	27.013	11.1858	high
TCGA-06-5408	0.978082	1	16.1355	4.84161	7.29906	13.3843	0.186983	9.25633	3.25132	5.51401	4.09237	0.278985	low
TCGA-06-5416	0.558904	0	13.4108	4.44381	4.53149	15.6615	0.196067	0.901618	5.95663	18.6941	3.5851	3.77462	high
TCGA-26-5136	1.58082	1	22.5774	3.17873	4.73652	8.48912	0.392091	4.70339	2.7543	34.5208	1.88866	0.807913	low
TCGA-06-5411	0.69589	1	8.89093	6.91875	4.43945	8.73035	0.464196	1.12245	3.66781	25.8855	4.73136	5.95126	high
TCGA-28-5220	0.873973	0	6.44351	3.12556	7.22809	9.09633	0.525767	0.244858	3.12124	56.8354	4.63797	0.248643	low
TCGA-06-5856	0.312329	1	8.72171	3.83046	5.3593	10.9538	0.227616	2.75498	3.83225	21.2858	2.26214	0.167425	low
TCGA-06-0749	0.224658	1	4.88593	4.06359	2.58037	7.55966	0.939257	2.67674	1.09854	112.428	2.5552	135.808	high
TCGA-14-1829	0.59726	0	5.37198	2.06729	5.52057	7.02107	0.557958	3.66229	5.50517	26.9511	1.71357	0.208866	low
TCGA-02-0055	0.208219	1	11.3473	7.80211	4.3879	15.7839	0.366889	6.73623	2.85798	35.6175	10.6778	165.41	high
TCGA-14-0789	0.936986	1	6.47987	7.47621	5.55237	8.68155	0.205726	10.4793	1.09341	28.5015	11.4862	2.36722	high
TCGA-06-0158	0.90137	1	7.48866	4.71171	5.36523	7.85569	0.421982	4.78912	2.50826	48.1271	10.3865	2.10631	high
TCGA-28-5215	0.917808	1	13.7984	5.16158	6.26211	9.79106	0.193642	3.69232	3.96173	51.7188	4.21192	1.60642	high
TCGA-16-0846	0.326027	1	4.96954	4.02204	6.08689	7.17672	0.233732	3.53989	1.94144	85.5126	7.13926	0.586753	low
TCGA-41-5651	0.961644	0	19.4542	4.39279	4.55153	9.09837	0.201713	1.40392	2.39426	35.462	0.950895	0.401447	low
TCGA-28-5207	0.939726	1	13.7147	5.21614	6.72552	9.19755	0.418122	1.57824	3.18039	43.5651	2.05465	0.824836	low
TCGA-28-5216	1.13699	0	10.3583	5.07837	6.00992	9.26725	0.292287	2.26424	2.24413	22.8768	5.85852	0.205901	low
TCGA-06-0138	2.01918	1	6.07515	3.62988	4.87129	7.9361	0.349867	2.72786	3.25141	47.8132	2.04699	0.340657	low
TCGA-06-0882	0.452055	0	4.72991	4.99599	5.14678	6.24295	0.477409	5.17398	1.46582	57.5033	12.4357	2.53224	high
TCGA-19-2619	0.805479	0	8.38028	4.46978	5.13112	8.68571	0.112597	4.47408	2.5399	40.0747	7.08786	0.292246	low
TCGA-28-2509	0.39726	0	12.9564	5.86612	5.91558	10.085	0.261976	3.58357	3.78501	23.9967	10.4855	2.45107	high
TCGA-06-0184	3.36438	0	3.97199	3.61691	6.49667	6.42892	0.28882	8.65031	1.88483	45.7613	6.59061	0.0948948	low
TCGA-12-0616	1.2274	1	12.2827	3.49657	5.52708	11.3474	0.189461	3.58442	4.41334	29.6232	3.016	0.361082	low
TCGA-06-0156	0.487671	1	16.4384	4.04133	3.47736	9.77885	0.356243	7.54282	4.07628	20.025	6.5801	5.34756	high
TCGA-02-0047	1.2274	1	6.84501	5.43819	5.78905	9.55831	0.421854	1.88983	2.07776	30.8187	4.0965	0.424089	low
TCGA-08-0386	1.50137	1	19.055	4.97362	6.28974	10.3179	0.224523	1.74736	3.4645	43.6773	1.87987	0.886855	low
TCGA-28-5204	1.24384	1	17.095	2.6222	4.37057	13.2308	0.167357	3.82103	2.43959	43.9693	5.22204	0.7304	low
TCGA-26-5133	1.23836	0	11.1036	4.7738	10.2619	10.1612	0.0957239	0.94345	3.1567	40.8791	7.34672	0.026858	low
