# Supplementary material for: Development of a Novel Prognostic Model of Glioblastoma Based on m6A-Associated Immune Genes and Identification of a New Biomarker
Source: Front Oncol. 2022 Jul 20;12:868415. doi: 10.3389/fonc.2022.868415 (PMC9348864; doi:10.3389/fonc.2022.868415)
Supplement: Supplementary file 3 [file DataSheet_3.zip › Supplementary File/Supplementary File 3.xlsx]

## Sheet: Sheet1
id	futime	fustat	DEK	CMIP	OGFOD1	EIF4A3	CD244	C1RL	CENPN	CD81	ITPKC	riskScore	risk
TCGA-06-0744	1.63014	0	7.70596	2.71432	4.24405	11.2072	0.359503	2.42889	3.20917	24.9175	7.26115	0.397917	low
TCGA-06-5859	0.380822	0	16.5374	3.45798	2.82245	7.22803	0.174976	1.33446	2.46706	63.5404	1.66826	1.09653	high
TCGA-06-0211	0.986301	1	10.5644	3.52567	6.61649	11.8047	0.52881	2.59308	4.71147	31.7943	6.72237	1.53887	high
TCGA-06-0129	2.80548	1	15.6756	5.113	4.65601	10.5003	0.345275	1.00134	4.95656	20.6022	2.75863	2.69379	high
TCGA-06-2563	0.709589	0	8.39141	3.59411	6.52672	10.3107	0.425853	2.20728	2.84786	16.48	3.22504	0.0743952	low
TCGA-06-0745	0.654795	1	9.10332	4.2417	4.3148	10.1706	0.285679	2.47016	4.75484	92.9422	4.7183	26.4541	high
TCGA-26-5139	0.131507	0	8.52112	4.13379	5.87144	10.7844	0.275775	6.00013	2.18858	44.1999	9.13926	0.75417	low
TCGA-14-1823	1.48767	1	6.80163	3.261	5.39038	7.10051	0.6733	14.3397	2.53472	30.0429	3.04359	1.01973	high
TCGA-06-0645	0.479452	1	6.17544	5.37117	4.35584	11.2819	0.804566	6.88973	1.93906	51.5887	14.7534	118.906	high
TCGA-28-2513	0.608219	0	4.66909	4.16059	5.87795	8.3821	0.384745	13.3473	1.70066	57.3509	25.5445	14.5986	high
TCGA-06-0747	0.224658	1	9.75486	3.29421	4.78786	8.13683	0.144726	6.57768	2.19475	56.2712	7.17435	0.412869	low
TCGA-32-1982	0.389041	1	5.60115	3.29785	4.77463	8.60231	0.561162	5.19685	2.21393	35.1844	4.7912	0.502774	low
TCGA-19-2620	0.405479	1	6.2735	3.86817	4.53779	5.96204	0.179779	6.36133	2.04815	59.1325	4.4659	0.287056	low
TCGA-06-0190	0.868493	1	10.0377	5.34865	6.03184	13.9375	0.450809	6.36834	2.93057	55.7804	12.7839	32.1417	high
TCGA-06-2564	0.49589	0	11.0648	4.50082	5.92432	8.03416	0.331755	8.155	2.37496	28.0046	3.09712	0.272882	low
TCGA-06-0171	1.09315	1	5.78336	6.4655	4.16717	5.92295	1.28655	11.0501	1.09683	57.5663	8.20506	478.33	high
TCGA-06-0168	1.63836	1	11.702	4.6336	3.78081	10.9716	0.721339	8.0695	2.23028	77.7807	8.02253	196.426	high
TCGA-06-2562	0.235616	0	6.93072	4.92228	5.21657	7.03419	0.377346	6.90979	2.19852	38.2258	16.6143	2.69035	high
TCGA-06-0139	0.991781	1	4.6132	4.02569	3.55552	10.5825	0.996595	6.05584	1.71801	55.2334	12.4881	94.8599	high
TCGA-32-2632	0.736986	1	13.1496	3.68226	5.29335	11.6423	0.935457	4.58462	2.19177	78.7828	3.49865	53.5254	high
TCGA-14-0787	0.186301	1	13.1332	3.32919	6.71309	10.0833	0.32679	10.7659	2.35261	44.4625	9.78722	0.895535	low
TCGA-27-2521	0.865753	0	11.8934	2.67514	4.16851	14.6281	0.0985704	0.136481	2.8581	64.0987	5.6776	1.13047	high
TCGA-12-0619	2.90959	1	20.754	4.57761	5.02191	14.2274	0.328062	5.12766	2.76792	37.8917	8.33225	10.6604	high
TCGA-06-0174	0.268493	1	14.9902	5.35254	5.53546	11.0384	0.156911	0.776203	4.42996	20.0115	2.61573	0.60244	low
TCGA-14-1825	0.635616	1	14.1571	3.31308	3.87205	9.99607	0.108187	1.91742	5.91981	29.5962	2.48452	0.889064	low
TCGA-06-2570	0.780822	0	12.3172	4.61016	4.45222	9.71114	0.720299	0.532706	2.30146	14.7266	3.67613	1.45924	high
TCGA-14-0736	1.26027	1	0.751584	2.78728	5.2951	5.80171	1.56299	5.42225	1.81059	38.8963	3.87148	7.42295	high
TCGA-32-2615	1.32877	1	8.50279	5.49253	4.88219	9.64399	0.265225	7.86061	2.23077	32.2878	5.83383	1.29124	high
TCGA-76-4928	0.257534	1	8.3858	3.12563	4.72107	14.876	0.225628	5.88656	2.23631	47.4534	7.623	1.30994	high
TCGA-06-0878	0.59726	0	11.9879	6.80295	7.24632	11.2795	0.414913	8.27299	2.76978	37.2182	8.06835	6.88557	high
TCGA-19-4065	0.586301	0	9.54988	3.72656	6.48478	9.92304	0.558568	6.67725	4.22055	25.9474	5.17364	1.07197	high
TCGA-06-0178	4.49863	0	2.09406	2.36846	4.83479	11.4392	0.706972	0.503376	3.73405	44.4009	2.84921	0.97577	low
TCGA-06-5418	0.227397	1	6.72712	2.93303	2.66301	11.1718	0.588035	8.67408	1.8596	43.7529	14.686	18.7452	high
TCGA-16-1045	2.41918	1	7.72578	4.43537	5.03745	6.93499	0.700708	9.66482	1.82066	32.8077	5.34651	2.03051	high
TCGA-27-1831	1.38356	1	7.04726	1.79828	5.21641	10.3823	1.0556	2.97654	4.66889	16.1818	2.06242	1.70646	high
TCGA-27-1835	1.77534	1	4.90039	3.05823	9.43937	7.80159	0.146906	0.276175	1.88072	26.7233	1.89871	0.000730135	low
TCGA-06-0649	0.175342	1	5.47575	4.14028	4.65836	6.10367	1.0274	5.51272	1.7197	57.0826	3.01731	8.04647	high
TCGA-06-5417	0.424658	0	17.5161	2.71592	6.07542	11.9265	0.0855415	0.338038	2.50848	6.79682	1.98993	0.0130671	low
TCGA-32-4213	0.978082	0	9.37333	3.39864	4.62725	8.02839	0.438243	5.34772	2.93248	71.7387	5.64409	3.66211	high
TCGA-02-2485	1.28767	0	13.0351	3.99774	5.15519	10.19	0.188601	1.11185	3.72911	35.5449	5.92558	0.527156	low
TCGA-06-5858	0.512329	0	17.9777	3.88436	5.07096	11.7213	0.126403	3.45675	4.00372	20.7239	2.11963	0.393945	low
TCGA-19-2629	2.01918	1	10.5771	3.91764	7.36015	9.05302	0.15453	1.32215	2.19767	72.0467	4.73686	0.152224	low
TCGA-27-1832	0.821918	1	9.05753	3.30047	2.70382	6.83925	0.456048	17.0672	1.08823	56.8257	8.04393	9.2309	high
TCGA-12-3653	1.21096	1	12.8838	3.18269	5.42063	9.20787	0.102455	1.99206	3.46618	65.7433	2.15198	0.328789	low
TCGA-14-0790	1.14795	1	8.23517	2.49287	4.69064	9.25263	0.134413	1.96825	2.92786	40.8371	2.55734	0.0616573	low
TCGA-06-5414	0.747945	0	8.50609	4.01538	6.55941	11.4417	0.189045	6.298	3.04537	42.3614	12.5594	0.82642	low
TCGA-26-5134	0.457534	0	15.9932	4.31855	5.95364	7.06275	0.321256	1.74321	3.93342	46.071	4.2092	0.788947	low
TCGA-06-0125	3.96712	1	10.8587	3.41343	6.37029	9.27427	0.26564	5.69134	3.19319	31.7481	6.37122	0.190089	low
TCGA-06-5412	0.378082	1	8.05653	4.28049	5.70253	9.25316	0.906676	7.6231	2.47238	60.9549	22.8723	189.012	high
TCGA-27-1837	1.16986	1	6.71939	4.52394	5.4485	8.50462	0.3057	4.58746	3.3683	80.9799	3.90422	3.35318	high
TCGA-14-2554	1.45753	1	9.43442	2.44096	4.88854	8.08057	0.463662	10.1754	1.53648	46.1866	5.58612	0.48172	low
TCGA-26-5135	0.739726	1	7.70014	5.31609	3.83527	8.52186	0.224246	1.23434	2.82827	57.8892	4.39224	2.17137	high
TCGA-06-5410	0.29589	1	5.66939	4.9297	3.99413	8.50664	1.33494	5.95268	1.64779	53.488	9.76348	279.917	high
TCGA-06-0187	2.26849	1	6.92915	3.78661	6.33453	8.30651	0.183723	10.7988	2.50442	45.8392	7.78248	0.293218	low
TCGA-19-1390	2.11507	1	8.22252	5.76431	4.94492	10.6807	0.115458	0.328275	5.14461	16.1288	2.50619	0.555315	low
TCGA-06-0157	0.265753	1	9.97768	3.86566	4.79049	8.60965	0.396524	3.09792	3.6893	58.6006	1.66432	1.72401	high
TCGA-12-0618	1.08219	1	11.2288	4.30746	3.04173	10.7154	0.175902	0.902595	2.10628	36.7184	2.27009	0.567263	low
TCGA-41-2572	1.11233	1	4.20356	2.2989	5.62675	8.54438	0.199882	8.85984	1.93301	78.7802	8.9847	0.427582	low
TCGA-32-5222	0.452055	0	13.7487	2.40556	4.59539	12.298	0.498073	0.851035	4.01327	28.5472	4.84227	1.13482	high
TCGA-02-2483	1.27671	0	29.4696	5.3429	6.03249	14.2626	0.353434	1.11431	6.06322	4.81224	3.62848	10.4918	high
TCGA-28-5208	1.29863	0	14.691	3.13902	6.84679	14.2148	0.282112	3.56887	4.30683	32.2843	5.05841	0.600548	low
TCGA-41-3915	0.986301	1	10.753	4.82244	4.37751	9.79417	0.638416	8.38318	2.67485	42.9869	6.62922	17.684	high
TCGA-14-1034	1.32877	1	18.8208	4.79757	7.09078	9.95597	0.520593	6.58111	2.83243	36.7629	6.31989	2.73093	high
TCGA-06-2557	0.090411	1	11.294	4.0038	3.40345	8.34381	1.52553	2.29796	1.95088	48.6674	1.84784	173.044	high
TCGA-06-0130	1.07945	1	11.8493	4.6781	6.40139	5.64945	1.48726	5.71055	4.56773	56.1957	2.29029	210.951	high
TCGA-12-1597	1.84932	1	7.53796	4.60165	3.85224	8.87352	0.172242	0.212296	2.85331	59.2328	3.10686	0.886028	low
TCGA-06-0152	1.0274	1	12.7855	5.89065	5.8533	9.23339	0.597304	6.4103	3.83105	28.3711	5.16607	8.58121	high
TCGA-06-2558	1.0411	1	11.5649	4.61215	5.77026	8.67897	0.679066	1.07883	4.5058	30.7509	2.43431	2.53798	high
TCGA-12-3650	0.912329	1	10.4233	3.73671	4.3224	11.5465	0.29633	0.705476	7.68747	41.8045	4.84613	10.9489	high
TCGA-12-5299	0.268493	1	10.2753	3.59427	6.10575	13.4289	0.17126	7.48154	2.59852	46.2837	4.38328	0.504639	low
TCGA-06-0132	2.11233	1	3.59523	6.07365	3.2121	6.66614	0.911276	3.55788	1.61645	67.6017	3.51367	53.7366	high
TCGA-06-5413	0.734247	0	18.6802	3.78998	6.45442	11.0303	0.698157	3.24775	6.47704	35.0293	3.89757	16.8242	high
TCGA-28-5218	0.430137	1	6.18793	2.87806	5.54376	10.274	0.76205	8.82931	2.29878	39.5067	5.33373	1.82683	high
TCGA-06-0141	0.857534	1	3.7046	3.17278	4.76952	6.05324	0.796674	3.21844	1.86773	50.9789	6.52267	1.11765	high
TCGA-76-4929	0.30411	1	16.6646	5.63554	8.25613	8.46066	0.211798	2.45116	1.88312	60.5776	1.74587	0.229335	low
TCGA-12-3652	2.90959	1	5.4616	1.92339	4.78323	11.7932	0.126438	0.830236	4.36214	79.3496	5.07984	0.73944	low
