# Supplementary material for: Development of a Novel Prognostic Model of Glioblastoma Based on m6A-Associated Immune Genes and Identification of a New Biomarker
Source: Front Oncol. 2022 Jul 20;12:868415. doi: 10.3389/fonc.2022.868415 (PMC9348864; doi:10.3389/fonc.2022.868415)
Supplement: Supplementary file 3 [file DataSheet_3.zip › Supplementary File/Supplementary File 4.xlsx]

## Sheet: Sheet1
id	futime	fustat	DEK	CMIP	OGFOD1	EIF4A3	CD244	C1RL	CENPN	CD81	ITPKC	riskScore	risk
CGGA_D36	0.0931507	1	14.7806	8.12878	6.91487	11.9529	0.149522	9.94475	3.65028	47.2304	21.3524	156.316	high
CGGA_1381	0.126027	1	18.4735	4.19087	5.82488	10.1378	0.0575732	4.85663	4.50984	44.8556	8.85812	1.87393	high
CGGA_1320	0.161644	1	7.44104	5.12369	4.44334	9.80832	0.182348	6.83076	3.08499	65.1753	7.50114	6.42949	high
CGGA_1068	0.186301	1	18.5102	3.62181	5.83301	14.4647	0.40009	4.6762	4.67407	43.33	12.3587	22.1986	high
CGGA_1285	0.216438	1	-5.33033	3.62738	3.94889	12.7857	0.847192	8.80504	2.0894	64.4176	14.1722	60.6931	high
CGGA_1074	0.235616	1	13.9667	6.24326	6.90714	9.28126	0.453496	9.91368	3.46349	42.4731	6.97636	10.3063	high
CGGA_1375	0.252055	1	30.4692	6.68683	4.98972	14.0195	0.0212911	0.0728475	7.32306	21.2006	5.74729	55.3035	high
CGGA_1343	0.257534	1	23.5569	4.25463	7.14718	15.4838	0.0811951	3.16632	5.99754	40.6555	8.18261	6.38378	high
CGGA_D64	0.276712	1	22.3685	3.62181	4.91358	12.2145	0.577898	3.23836	5.65469	45.181	11.0865	98.1058	high
CGGA_1011	0.29863	1	12.8773	5.19199	6.36944	8.95516	0.601374	10.0123	1.98772	52.5127	7.59445	8.87543	high
CGGA_1258	0.312329	1	11.204	2.66627	5.43608	15.8879	0.235232	10.0396	4.23236	68.6046	11.9505	21.7608	high
CGGA_1099	0.334247	1	16.0544	0.65621	5.01478	10.9879	0.676619	8.70997	4.17715	52.3524	5.49285	4.79927	high
CGGA_624	0.334247	1	13.7939	7.08003	7.20784	11.4313	1.62359	10.7284	3.4776	48.1987	12.5913	13375.3	high
CGGA_499	0.334247	1	18.3442	8.28386	7.73066	10.9249	1.51175	6.97051	4.48884	43.1677	14.3584	20132	high
CGGA_1272	0.339726	1	25.1556	3.55723	5.49181	15.6302	1.1963	2.14448	4.83166	40.5335	6.38423	701.901	high
CGGA_D51	0.369863	1	10.845	5.6059	6.55467	8.78354	1.72952	10.1397	3.21757	58.4901	10.1123	4769.21	high
CGGA_525	0.378082	1	2.74062	8.03842	5.12561	8.70611	1.00311	10.1426	2.88689	56.6055	13.5299	1352.01	high
CGGA_1394	0.380822	1	10.8004	3.52319	6.94715	11.9611	0.00896184	1.0598	3.75893	48.5156	6.90598	0.142432	low
CGGA_D34	0.40274	1	21.1359	4.90838	6.25799	14.2848	0.0811951	2.70524	5.34858	36.8412	5.05755	4.1066	high
CGGA_876	0.435616	1	16.6689	7.22825	4.93658	12.4047	1.5743	9.77088	2.84864	56.8848	17.8718	133790	high
CGGA_1015	0.449315	1	18.2863	8.54152	7.20497	12.482	0.470807	9.17783	4.20981	45.814	7.59445	226.764	high
CGGA_1129	0.460274	1	23.7392	6.35504	5.56853	15.3043	0.427075	4.99339	5.33486	38.166	10.0268	325.014	high
CGGA_700	0.465753	0	13.2488	3.61344	5.89145	11.3063	0.171501	1.74205	2.10351	43.7924	3.56363	0.152466	low
CGGA_1314	0.471233	1	23.781	2.59391	6.2232	14.3218	0.0575732	8.13396	6.15176	52.0246	9.16744	9.23964	high
CGGA_1475	0.49863	1	15.0532	5.75502	5.8472	11.6657	0.585772	7.04021	4.13724	34.8965	9.61552	44.9604	high
CGGA_1275	0.50137	1	7.20593	2.98673	7.24635	14.7549	0.372517	7.29595	4.27513	63.3881	17.3015	11.0225	high
CGGA_413	0.50137	0	11.9341	3.945	5.25932	8.34837	0.11582	8.03163	3.17981	59.3965	10.2948	1.8731	high
CGGA_1270	0.515068	1	7.85172	6.4184	4.18694	10.4428	0.801706	9.0528	2.77988	55.1768	7.79829	258.675	high
CGGA_1384	0.523288	1	15.7597	2.44933	7.3153	10.4841	0.0335012	1.99681	3.01522	47.7699	4.78717	0.0382185	low
CGGA_902	0.528767	1	33.0521	7.99916	7.38444	14.5538	0.0694393	7.82418	5.37755	28.2698	6.38423	78.5056	high
CGGA_848	0.558904	0	15.79	2.87361	6.45187	10.756	0.0928426	9.13469	5.41317	47.2773	10.449	1.9727	high
CGGA_1460	0.572603	1	14.4489	7.57651	6.74774	12.9371	0.160559	7.76669	5.65781	55.1838	8.53466	92.2057	high
CGGA_D63	0.580822	1	19.8173	7.50159	6.51729	11.5407	0.235232	0.52736	4.77403	27.047	3.79908	6.8167	high
CGGA_1019	0.580822	1	2.74062	5.93881	5.48959	10.0865	0.496338	9.03739	2.73268	61.836	9.67956	21.4913	high
CGGA_D30	0.589041	1	5.86758	5.77971	5.15705	9.67967	1.32071	5.42979	2.9275	68.9308	8.63388	1001.07	high
CGGA_318	0.608219	1	10.0912	5.25538	4.98469	13.5259	1.87341	9.19086	3.63735	39.814	14.0242	35319.8	high
CGGA_1060	0.621918	1	24.5301	3.691	7.01997	14.5346	0.149522	0.386684	4.23236	41.3	5.20897	1.12798	high
CGGA_899	0.632877	1	20.9741	4.57473	7.64306	13.1712	0.496338	3.78024	4.43175	43.5851	9.00571	11.3306	high
CGGA_842	0.641096	1	22.8279	7.08269	7.06927	12.0296	0.104384	8.75571	4.12713	44.4117	11.468	32.2792	high
CGGA_1136	0.646575	1	16.6312	4.38673	6.70239	11.6843	0.470807	5.283	3.23088	44.5461	8.62155	4.90612	high
CGGA_272	0.652055	1	23.4619	6.36126	8.46108	10.9379	0.827898	6.98008	5.12385	44.0997	8.96469	181.974	high
CGGA_1301	0.654795	1	8.54225	6.15642	5.95298	7.03284	0.740709	5.78172	2.9151	47.1111	5.27855	11.0407	high
CGGA_1116	0.679452	1	13.0691	1.11126	4.99223	12.0605	0.372517	0.964223	2.33752	50.2483	1.31333	0.132559	low
CGGA_1188	0.70137	1	1.58827	3.27766	2.71011	12.5081	0.521364	10.5146	3.43496	62.3809	7.50114	38.727	high
CGGA_679	0.720548	1	19.4159	4.32475	7.77064	11.8372	0.891098	8.74536	5.07944	58.5376	7.67951	145.386	high
CGGA_D26	0.720548	1	15.6964	5.31403	8.64559	13.0283	0.171501	9.43455	4.34291	43.224	14.0957	5.22946	high
CGGA_1073	0.739726	1	11.0441	8.02973	7.58747	6.62706	0.372517	7.8962	5.10332	44.3466	16.1029	48.4699	high
CGGA_1224	0.742466	1	3.96421	6.42453	4.50634	12.7231	1.71354	10.0123	2.81292	74.9184	10.3045	56492.6	high
CGGA_1251	0.745205	1	22.9349	3.08468	5.65443	11.324	0.0212911	2.23668	5.84952	49.9754	5.60706	1.90217	high
CGGA_1393	0.753425	1	5.46031	8.17542	4.55154	12.448	0.616786	11.1277	4.20657	62.6405	11.4017	2303.27	high
CGGA_483	0.758904	1	20.3022	8.62563	8.26314	10.1562	1.39732	7.93932	4.96662	49.8309	8.28037	10221.8	high
CGGA_1346	0.778082	1	11.6093	7.07603	7.21786	13.8959	0.305738	8.6062	5.18023	65.5207	12.5206	204.041	high
CGGA_1218	0.783562	1	11.752	4.23755	5.40452	8.78836	0.676619	8.13636	2.9182	52.4715	8.23492	13.985	high
CGGA_782	0.791781	1	15.1543	7.20884	7.01997	8.75217	0.462181	10.8245	3.38649	56.915	13.7305	95.3632	high
CGGA_1412	0.810959	1	12.2508	3.42826	5.99608	11.3116	0.33479	9.43805	2.7121	54.9563	4.0033	1.45167	high
CGGA_1237	0.810959	1	17.2641	2.56605	6.15829	13.2276	0.182348	6.6586	4.97874	55.8	7.80522	3.35116	high
CGGA_1216	0.854795	1	-0.162973	5.37004	7.86642	11.3063	0.719705	10.9873	2.69826	56.2446	13.2048	14.3723	high
CGGA_1078	0.863014	1	7.30442	3.40495	5.42259	6.04407	0.453496	7.98948	2.34998	64.4387	8.59064	1.4267	high
CGGA_1008	0.863014	1	22.5359	4.16859	6.97462	12.2557	0.224831	9.06433	4.19844	43.8602	6.49337	4.33416	high
CGGA_1070	0.912329	1	13.5318	6.4276	5.90742	10.103	0.427075	8.59116	4.88076	47.3193	11.6433	87.4437	high
CGGA_789	0.945205	1	3.38379	9.63842	5.71764	8.95752	0.562002	9.87451	2.59127	55.893	11.6473	284.188	high
CGGA_1007	0.945205	1	15.5688	5.34694	6.91641	9.80406	0.295903	6.99599	3.73026	50.8594	9.53465	5.69384	high
CGGA_1170	0.947945	1	27.6834	2.86379	5.66927	13.6658	0.409149	1.43361	4.17386	35.9696	5.464	4.42637	high
CGGA_1045	0.953425	1	17.387	4.5679	5.9372	11.6043	0.44475	10.1279	3.84449	53.9766	19.7723	127.29	high
CGGA_D32	0.980822	1	21.9417	5.44243	4.34099	10.2857	0.104384	9.45378	5.03294	50.1933	9.45833	58.7051	high
CGGA_1053	1.0137	1	13.8027	4.27165	4.59622	12.4434	0.245548	6.10978	4.47756	62.5485	4.6588	15.3123	high
CGGA_658	1.01918	1	15.5637	4.10866	6.42225	10.6279	1.09555	7.06526	3.69908	51.7069	10.0167	150.74	high
CGGA_676	1.03014	1	16.4027	3.2294	6.41525	8.50928	1.63048	8.31057	4.63264	45.614	9.93006	890.882	high
CGGA_1313	1.03836	1	13.0847	5.11762	6.95327	11.2117	0.255781	9.14222	4.16725	43.2259	13.2499	7.84077	high
CGGA_604	1.04384	1	15.388	6.62996	6.84792	11.3593	1.67103	8.17704	4.68685	47.3735	12.5525	22678.1	high
CGGA_859	1.06027	1	10.3526	7.38943	7.54822	10.7046	0.353794	10.4357	2.89319	49.4857	19.1324	49.7882	high
CGGA_1171	1.12877	1	12.3469	4.1462	4.599	8.02212	0.669293	10.1896	1.92205	54.1433	2.83434	7.5556	high
CGGA_1119	1.15616	1	29.1518	5.03999	3.51717	17.7388	0.11582	1.11343	5.84029	29.2482	2.37267	59.6814	high
CGGA_837	1.18356	1	11.1497	6.77584	6.96548	13.5327	0.193103	7.50314	4.22594	49.4935	15.9687	40.8686	high
CGGA_1175	1.20822	1	21.7994	4.65817	6.79576	12.5433	0.521364	1.94276	5.68339	30.4594	9.24129	18.5141	high
CGGA_773	1.2137	1	3.41711	8.0601	4.70307	4.82393	0.36319	4.17758	1.69945	40.5897	5.82096	2.26449	high
CGGA_1177	1.23014	1	10.4909	6.29555	4.72194	13.229	0.698345	7.39221	4.01243	54.0542	13.9373	793.323	high
CGGA_1083	1.23288	1	10.8932	6.57536	6.43448	7.51846	1.01434	11.5032	3.21757	57.4293	17.9762	957.078	high
CGGA_1114	1.26027	1	21.3218	5.68554	7.48993	12.9676	0.683903	8.03656	5.60884	52.7352	10.1819	336.967	high
CGGA_1124	1.32603	1	16.737	6.78578	5.42033	14.1375	0.705505	11.4144	4.361	53.9111	18.2791	5323.42	high
CGGA_374	1.35068	1	20.8764	3.72113	6.29429	14.2798	0.0212911	0.241012	5.02114	31.035	6.93735	0.797918	low
CGGA_D62	1.36986	1	11.2401	1.75995	5.77987	7.29654	0.562002	6.77417	3.71577	45.8917	13.4242	1.53215	high
CGGA_731	1.37808	1	12.2906	5.69988	6.30151	8.38637	0.171501	11.7357	3.11053	44.3968	12.9417	4.88804	high
CGGA_1332	1.39726	0	18.5752	6.05137	6.52752	13.7915	0.245548	6.35456	6.75164	54.7033	10.8248	178.196	high
CGGA_1271	1.43288	1	4.2977	0.424769	6.14706	8.94099	1.49274	8.4666	3.69488	52.1941	8.86408	21.767	high
CGGA_1287	1.46027	1	15.375	0.301783	6.03678	10.884	0.104384	1.555	2.73949	52.237	7.27352	0.0359788	low
CGGA_1299	1.50685	1	13.298	5.7213	7.27323	14.3574	0.104384	12.0188	4.71089	55.4081	11.3975	25.2907	high
CGGA_545	1.52055	1	21.9448	4.72033	6.31411	11.4401	1.58858	7.91655	4.18701	38.6548	6.3418	2320.33	high
CGGA_850	1.54521	0	19.2594	4.0301	6.89009	11.2564	0.344328	6.32475	4.32312	47.1433	9.41986	5.59786	high
CGGA_1035	1.55342	1	11.0404	7.5174	7.60566	12.6556	1.34246	9.65296	3.67589	50.8307	16.3453	7287.84	high
CGGA_1077	1.61918	1	9.93254	2.32228	3.69207	16.6011	0.390966	8.91591	3.97996	59.3625	12.2265	52.2895	high
CGGA_1214	1.65479	1	12.5565	2.71728	6.13579	15.9468	0.0811951	6.09794	5.69415	65.8589	4.94442	4.17638	high
CGGA_669	1.66301	1	2.2761	6.37057	3.52082	4.93982	0.276001	1.19258	2.31238	30.8737	2.53479	0.35916	low
CGGA_1105	1.66849	1	24.333	5.84088	8.15187	13.9515	0.957152	8.98101	4.63264	55.7413	15.2129	2003.84	high
CGGA_274	1.67123	0	21.5275	3.10652	4.50066	14.0271	1.28058	7.09017	5.13302	47.6872	8.62772	2725.44	high
CGGA_804	1.68219	0	9.88855	3.9058	7.36658	6.93401	0.235232	2.87344	4.23716	50.8247	4.76593	0.1769	low
CGGA_710	1.80822	1	9.5064	3.74292	5.96478	8.75701	0.705505	5.39241	2.52419	58.887	9.12735	5.78761	high
CGGA_D35	1.81096	1	4.1289	8.28386	7.45642	8.16872	0.639556	8.75571	3.87157	57.4058	13.978	124.567	high
CGGA_802	1.86575	1	9.75974	8.6285	6.12449	8.74492	0.255781	10.5105	3.1579	47.0311	10.9989	41.6661	high
CGGA_1023	1.86575	1	-1.83707	4.02499	2.85085	6.0037	0.0212911	9.00054	2.62398	45.42	2.05248	0.155044	low
CGGA_D38	1.88767	1	16.6854	4.82932	6.59505	9.78701	0.0335012	2.41508	3.74055	40.8161	-0.314568	0.171825	low
CGGA_1234	1.93151	1	16.0445	1.46012	6.9548	11.9921	0.740709	6.47529	4.30468	53.9901	10.2753	7.09058	high
CGGA_1039	1.99178	1	22.2734	3.70198	6.04256	12.292	0.427075	1.64959	5.70941	45.2082	5.37676	11.249	high
CGGA_D57	2.09863	1	7.68141	2.06123	4.92893	8.19203	1.54892	7.82936	3.23883	44.1426	8.1233	96.449	high
CGGA_1049	2.21644	1	11.5673	7.65614	8.10646	10.7673	0.285991	10.3957	3.55796	44.7817	10.6602	13.9643	high
CGGA_1324	2.32329	1	11.3834	2.87034	6.26164	10.2535	0.529597	5.47144	4.20657	56.769	7.35513	3.41358	high
CGGA_878	2.36438	1	12.6633	1.71827	7.23213	11.8886	0.138388	7.015	4.47047	51.9711	9.01738	0.31765	low
CGGA_1197	2.58082	1	13.0222	4.45958	6.45014	11.1847	0.149522	4.41664	3.28326	53.564	2.70751	0.614736	low
CGGA_1450	2.62192	1	10.2868	5.36043	7.03947	10.7598	0.0928426	3.10939	3.62216	57.455	2.35775	0.532241	low
CGGA_D37	2.64384	1	12.5565	6.32539	5.07673	10.897	1.7945	11.3181	3.37419	47.6227	13.5943	54221	high
CGGA_747	2.65753	1	16.0889	4.68491	5.77781	10.0597	0.0212911	1.04628	5.01144	44.2448	4.2133	0.826388	low
CGGA_491	2.94247	1	17.1604	4.4479	6.25799	11.3998	0.276001	2.4537	2.91198	42.8513	5.51201	1.03479	high
CGGA_1072	2.9863	1	19.1321	6.15966	8.64659	11.8737	0.160559	2.64149	5.28182	52.5162	8.71347	5.41111	high
CGGA_1091	3.05753	1	12.8583	8.62084	6.97918	11.6877	0.390966	7.72436	4.86686	51.4444	12.0917	274.394	high
CGGA_1338	3.07397	1	16.0815	7.27195	6.02132	10.9842	0.344328	9.32263	3.56694	39.1293	7.79136	35.2831	high
CGGA_808	3.19726	0	10.1698	3.05646	5.45846	8.65734	0.160559	4.32024	2.34583	51.6151	6.96078	0.189869	low
CGGA_1139	3.27671	1	7.27496	6.04639	3.78182	12.0296	1.53418	4.86197	2.94597	73.5682	4.66959	9231.73	high
CGGA_1227	3.27945	1	14.3421	1.53036	6.22871	10.1501	0.453496	0.780598	4.07928	41.4546	-0.227947	0.125097	low
CGGA_759	3.46027	1	11.4898	7.92186	7.07224	9.10014	0.577898	7.80337	4.32312	40.1096	12.3914	89.8382	high
CGGA_1109	3.69315	1	9.41528	2.97073	6.47265	8.31785	0.245548	4.85128	1.98274	58.7583	5.50244	0.126604	low
CGGA_1026	4.30137	1	16.6736	3.52034	5.13046	10.2797	0.36319	7.48908	3.40116	45.1208	7.3033	3.88104	high
CGGA_761	5.0411	1	23.9202	7.60519	5.54239	7.5772	0.182348	7.13645	3.12738	29.5747	8.96469	12.932	high
CGGA_1219	5.80822	0	1.44147	2.22186	5.14982	14.4756	0.435944	3.90353	2.41911	58.5335	7.39191	0.969383	low
CGGA_822	6.12877	0	3.71962	4.79255	5.93522	8.76184	0.193103	0.481001	2.51279	27.8068	3.97958	0.0521685	low
CGGA_1409	6.16164	0	11.0843	6.63436	6.94868	11.1577	0.381775	1.74205	2.9275	49.3619	4.97545	3.32526	high
CGGA_1370	6.32877	0	17.4447	4.99237	6.80371	10.431	0.0212911	3.03502	6.71445	43.2021	6.86657	2.81731	high
CGGA_1342	6.42466	0	24.4025	5.39302	6.12261	14.7221	0.265932	9.51782	3.60466	40.4312	9.87343	40.5701	high
CGGA_1180	7.2	0	21.0761	6.75017	6.23605	17.3622	0.44475	9.55032	6.28407	58.6276	13.9257	4462.37	high
CGGA_D59	7.61096	0	16.9505	3.78619	3.32268	9.49171	0.214343	2.39564	2.65616	42.4029	5.464	1.57316	high
CGGA_680	7.63836	0	18.1005	3.12516	6.17695	5.7503	0.390966	1.95363	4.13051	34.779	4.55003	0.266697	low
CGGA_1024	8.42192	1	12.7787	5.54896	7.06481	12.6193	0.224831	6.30976	4.15397	59.3688	15.9248	23.355	high
CGGA_1001	9.00822	0	4.37819	8.41195	4.97965	7.64936	1.30747	10.9244	1.891	64.3623	10.8698	4594.07	high
CGGA_494	10.4164	0	6.44196	7.06	3.86958	4.53495	0.462181	3.14202	2.4704	33.8945	2.23721	2.19252	high
