# Supplementary material for: Development of a Novel Prognostic Model of Glioblastoma Based on m6A-Associated Immune Genes and Identification of a New Biomarker
Source: Front Oncol. 2022 Jul 20;12:868415. doi: 10.3389/fonc.2022.868415 (PMC9348864; doi:10.3389/fonc.2022.868415)
Supplement: Supplementary file 3 [file DataSheet_3.zip › Supplementary File/Supplementary File 5.xlsx]

## Sheet: Sheet1
id	futime	fustat	DEK	CMIP	OGFOD1	EIF4A3	CD244	C1RL	CENPN	CD81	ITPKC	riskScore	risk
CGGA_1534	0.112329	0	1.39997	1.76916	2.91734	9.4385	0.0700781	0.879791	1.99265	39.742	8.48259	0.0491425	low
CGGA_2008	0.120548	1	7.09102	5.28322	5.22318	9.78443	0.522197	4.70769	3.62887	41.6961	8.05394	7.67131	high
CGGA_1826	0.120548	1	11.1416	4.31087	5.4279	9.61542	0.389957	8.25153	2.60378	26.9373	5.19018	0.824335	low
CGGA_1134	0.161644	1	14.8272	7.31326	5.93949	9.51652	0.354989	8.69757	4.0174	28.9163	14.2008	44.1149	high
CGGA_P106	0.194521	1	11.3533	7.32585	6.03345	9.26557	0.319185	5.25386	4.52575	31.0581	6.23905	8.75019	high
CGGA_1953	0.2	1	9.91254	4.79076	5.24862	10.5663	0.490215	6.05095	3.11579	31.9845	7.80111	3.88854	high
CGGA_1820	0.210959	1	12.8811	3.72085	4.62646	9.80432	0.0983382	6.14826	5.60107	31.0796	8.05799	1.88486	high
CGGA_1541	0.221918	1	8.79737	3.88514	3.73022	8.99556	0.219298	5.77111	3.6213	33.8852	6.8756	1.20537	high
CGGA_1624	0.238356	0	15.331	3.76105	5.08038	9.00571	0.20633	5.22362	3.76489	27.3409	9.15952	0.834141	low
CGGA_1865	0.243836	0	13.1773	3.77694	4.68064	7.7925	0.294831	7.10325	1.75138	40.9906	7.10146	0.634586	low
CGGA_1387	0.246575	1	16.9018	5.16459	6.50222	8.88765	0.500952	6.58785	4.85301	27.3693	8.23332	7.50698	high
CGGA_1773	0.284932	1	12.8131	4.93345	6.40414	11.1853	0.0700781	5.5353	6.3088	26.5481	7.69407	1.8796	high
CGGA_P28	0.293151	1	16.828	4.95008	5.97017	10.2098	0.244901	5.58388	4.40156	35.1702	7.22516	3.21522	high
CGGA_1500	0.29589	1	6.72227	5.26267	4.19478	7.91023	0.435347	3.47472	2.11993	40.2732	7.46907	2.09978	high
CGGA_P7	0.30137	1	12.7015	6.23618	5.71723	7.97566	1.42811	9.61859	2.41174	36.1447	10.8998	771.515	high
CGGA_1866	0.347945	1	14.7429	4.33114	6.0687	8.89456	0.294831	7.23657	5.29235	30.7058	4.18781	1.68607	high
CGGA_1558	0.356164	1	11.6096	3.51071	4.89807	9.6349	0.354989	7.47754	5.03129	41.1352	8.67424	5.60542	high
CGGA_1481	0.358904	0	-3.24727	2.28345	1.45748	1.17038	0.0700781	4.04729	0.845632	-4.91605	-0.0154662	0.000716313	low
CGGA_1255	0.361644	1	10.2479	7.04448	5.27586	6.63343	0.139753	12.8465	2.7069	20.9934	8.42227	2.08756	high
CGGA_1248	0.378082	1	11.0428	7.70775	4.55585	7.59028	0.319185	5.61984	2.4794	29.463	6.75401	6.66344	high
CGGA_1946	0.389041	1	17.5052	7.88174	5.99534	10.3006	0.153307	8.10678	4.3403	32.9857	12.8482	42.8552	high
CGGA_777	0.4	1	16.7633	4.90586	6.60561	8.07369	0.343149	7.91205	3.3925	35.9593	8.37659	1.97312	high
CGGA_1426	0.40274	1	9.93852	6.28486	5.50725	8.61183	0.0557455	3.31226	2.90776	39.7435	6.35586	0.693736	low
CGGA_P25	0.40274	0	-2.20215	3.25451	3.18988	2.259	0.378392	5.61686	1.5164	-5.20236	2.9936	0.00688868	low
CGGA_1656	0.408219	1	11.4725	4.63857	4.26979	8.2488	0.307057	8.32973	2.7069	30.6986	7.11587	1.78028	high
CGGA_487	0.427397	1	13.8914	4.54581	6.2374	9.32631	0.294831	6.84693	3.67909	33.662	6.12547	1.07294	high
CGGA_1857	0.430137	1	8.00045	3.07609	3.81514	9.8975	0.835164	6.92484	3.17087	42.7209	9.29071	21.2874	high
CGGA_1572	0.438356	0	5.38273	0.591589	2.91734	9.14639	0.307057	4.00788	3.42893	45.2301	5.5517	0.227876	low
CGGA_1208	0.441096	1	15.8584	7.09916	6.22682	9.47485	0.435347	8.83655	3.84162	28.9155	8.83138	23.3748	high
CGGA_1262	0.454795	1	-1.99733	4.13006	3.43785	3.40682	0.19325	9.04433	2.07854	19.9933	8.50131	0.0789657	low
CGGA_1702	0.460274	0	20.4453	4.5641	7.37791	9.42502	0.219298	2.91131	5.7263	29.9077	2.58518	0.708595	low
CGGA_1643	0.465753	0	11.4452	6.70601	5.11394	10.2755	0.282503	4.64751	5.11035	42.5087	7.50498	25.7794	high
CGGA_1505	0.471233	0	15.4914	4.54722	5.35819	7.38997	0.244901	5.54141	3.01087	34.5138	6.13121	0.697992	low
CGGA_1644	0.473973	1	6.86767	3.49509	3.92462	9.23709	0.19325	4.79779	3.38382	37.5276	8.60131	0.744556	low
CGGA_1597	0.476712	1	8.00434	4.10449	4.26979	9.43439	0.543145	6.23286	3.07459	42.7239	11.2702	9.22017	high
CGGA_1430	0.482192	0	19.2009	5.69407	6.16904	8.41792	0.0266622	-0.299709	5.76917	20.9646	5.19018	0.636204	low
CGGA_1899	0.482192	1	7.16673	3.85092	3.62977	9.91251	0.412824	5.40728	1.87625	46.2561	7.28599	2.20058	high
CGGA_1260	0.484932	0	6.77894	2.16232	4.21882	8.42782	0.126075	7.48912	2.16478	42.2977	6.55054	0.105641	low
CGGA_P175	0.50137	0	-1.25379	0.86231	1.73715	1.64228	0.0700781	6.41648	0.716881	13.4283	1.96488	0.00107769	low
CGGA_1542	0.50411	0	-2.29744	0.013169	2.00666	1.5148	-0.00299709	2.54788	0.90195	7.55305	-2.17656	0.000102161	low
CGGA_1486	0.50411	1	-3.00709	2.76849	1.99951	0.979564	0.112271	4.82854	1.43711	-11.6518	3.45816	0.00148459	low
CGGA_1815	0.506849	1	12.3997	6.30653	5.77086	8.43933	0.457536	7.56257	3.19777	32.7079	12.4541	13.3139	high
CGGA_1462	0.515068	1	11.3764	5.96909	6.09787	10.1054	0.737931	7.32649	4.46303	32.874	12.7674	78.1408	high
CGGA_1564	0.520548	0	7.97315	2.83222	4.90612	7.68606	0.25754	4.47694	2.67759	24.6163	6.69219	0.0806733	low
CGGA_1236	0.523288	1	9.92121	4.74461	4.43372	7.12927	0.282503	1.32592	3.04832	27.357	1.65237	0.241473	low
CGGA_1257	0.526027	1	9.72766	6.59759	4.21683	5.57859	0.366736	6.63361	2.11538	27.4472	2.24917	1.30521	high
CGGA_P415	0.534247	1	7.63628	5.05307	4.093	8.26054	0.643702	8.50104	2.76405	41.747	9.14955	19.3068	high
CGGA_1537	0.547945	0	9.91832	3.19147	3.96655	9.74551	0.19325	7.92646	3.07459	36.1234	9.16284	1.05766	high
CGGA_P199	0.556164	1	8.97376	5.17855	4.57702	9.89687	0.747036	7.72608	3.89093	35.2994	12.4192	74.0669	high
CGGA_1422	0.558904	0	-1.04489	1.79759	2.01377	1.91323	0.139753	5.61686	1.33974	1.04268	3.86094	0.0023747	low
CGGA_1521	0.561644	1	11.8966	5.36561	6.59252	8.02289	0.468509	8.23199	3.4521	39.2946	12.5521	6.59159	high
CGGA_1596	0.561644	0	5.67382	3.40607	4.19881	8.67607	0.112271	4.76674	2.82539	35.9061	8.69593	0.231201	low
CGGA_P160	0.6	1	13.2415	5.44988	5.9321	8.71623	1.07214	8.20049	4.63316	35.4569	8.89092	198.117	high
CGGA_1814	0.605479	1	10.448	6.15244	6.0864	8.86357	0.457536	7.10511	2.98086	34.0288	10.8803	6.69755	high
CGGA_1631	0.605479	1	8.63369	2.37301	3.01569	9.72349	1.07214	6.95235	3.50362	43.6222	6.15979	51.7002	high
CGGA_1501	0.608219	1	2.87408	1.17959	2.37758	8.65651	0.282503	3.48643	2.79193	44.9279	7.93104	0.275841	low
CGGA_1546	0.610959	1	5.87166	4.3742	3.49014	9.80172	0.25754	9.1779	2.79193	35.5567	12.8088	4.71061	high
CGGA_1461	0.619178	1	10.9103	5.2575	5.53167	9.0342	0.16674	6.02222	4.04132	26.598	7.80535	1.07914	high
CGGA_1586	0.635616	1	10.94	4.93583	4.82672	8.89777	0.307057	9.6538	3.60607	37.4662	7.07251	4.37664	high
CGGA_P87	0.657534	0	7.56174	3.41768	4.00973	8.1229	0.500952	5.49526	2.43837	20.3655	6.67143	0.53326	low
CGGA_1729	0.668493	1	5.88247	3.30616	3.33163	9.18124	0.852184	6.12802	2.83141	42.1943	7.16365	14.6045	high
CGGA_1807	0.676712	1	17.5186	5.3428	4.53609	10.2134	-0.00299709	0.453058	4.81937	22.9947	5.51979	1.087	high
CGGA_1538	0.676712	1	10.8905	3.73702	4.31366	9.88241	0.270074	9.0765	3.61941	33.9695	9.10951	2.74764	high
CGGA_1419	0.682192	1	8.51982	5.9887	4.79705	9.2144	0.294831	4.63127	1.7115	32.6757	7.31384	1.28071	high
CGGA_1666	0.682192	1	2.58339	1.6568	2.09697	2.58493	0.126075	5.41046	1.38911	-7.4354	4.75954	0.00232258	low
CGGA_1613	0.684932	0	11.3648	3.95575	4.20082	10.2733	0.55351	5.74257	3.24797	37.3404	9.55341	9.42801	high
CGGA_1750	0.684932	1	7.35437	5.11227	3.98486	8.46708	0.366736	3.20552	3.09273	30.3264	4.1715	1.26392	high
CGGA_1365	0.693151	0	1.58141	3.84708	1.73715	2.84718	0.0700781	6.16084	1.29625	-4.3515	1.71629	0.00818373	low
CGGA_1776	0.709589	1	8.81454	7.44004	5.70208	8.21923	0.719554	6.58346	3.37727	36.0545	9.12957	51.9359	high
CGGA_P180	0.712329	1	-1.6235	1.92575	2.9713	2.77692	0.16674	6.11276	1.29625	-0.00886655	3.54109	0.00179214	low
CGGA_P143	0.715068	1	15.2189	5.73053	5.89771	8.77992	0.219298	10.6187	3.98703	30.7558	10.6111	6.13902	high
CGGA_P100	0.734247	1	11.2858	4.7601	4.50937	9.75678	0.112271	5.66422	4.59702	35.2323	8.66699	2.78446	high
CGGA_1492	0.734247	1	16.7352	6.01261	6.09989	7.69334	0.614237	6.55919	3.55166	26.7427	8.88046	11.7059	high
CGGA_1494	0.736986	0	-0.676145	0.599559	1.5894	1.1528	0.0557455	1.3832	0.413992	-11.3494	-1.08537	9e-05	low
CGGA_P295	0.747945	1	5.00402	5.14945	4.42844	8.56533	0.522197	6.63577	2.97534	40.4781	6.99459	5.33593	high
CGGA_1382	0.778082	1	14.6547	4.55427	5.95271	8.34013	0.543145	7.95225	2.4002	35.3899	6.02122	2.10679	high
CGGA_568	0.780822	1	7.31555	5.26988	3.20065	8.33728	1.15043	3.12795	2.81633	29.3476	5.08735	67.695	high
CGGA_1418	0.786301	0	0.775351	3.15279	2.28899	2.6654	0.0266622	4.51095	1.74574	0.451972	0.418807	0.00294265	low
CGGA_120	0.789041	0	8.45487	3.65502	4.87643	8.44589	0.219298	5.68472	3.42893	41.9964	8.61597	0.725637	low
CGGA_1663	0.794521	1	7.93789	2.79602	3.8671	9.71745	1.14348	6.39789	3.31043	43.3989	9.2025	66.8845	high
CGGA_1380	0.79726	1	9.37588	5.48761	5.0828	7.74944	0.331215	5.66716	4.10971	39.8818	7.43747	4.02735	high
CGGA_1641	0.79726	1	8.66184	3.41072	3.51121	10.622	0.153307	1.41707	4.52463	41.9508	9.95	2.07079	high
CGGA_P89	0.805479	1	13.0753	5.57659	6.14368	8.4135	1.08668	9.36141	2.52307	30.9491	7.00439	45.6516	high
CGGA_1520	0.813699	1	4.5421	5.19031	3.05117	8.1621	0.294831	5.07853	1.43711	40.0946	6.5399	1.35518	high
CGGA_1908	0.816438	1	15.4755	6.24358	6.07348	11.677	0.180054	6.2719	5.43527	31.1181	11.1161	17.1837	high
CGGA_1770	0.816438	1	17.2292	3.65084	6.0053	9.69486	0.446483	6.92682	4.44318	22.4119	9.00471	2.45075	high
CGGA_1476	0.819178	1	5.29456	3.58293	4.45815	8.09061	0.522197	5.50146	2.72935	44.0297	6.02706	1.29611	high
CGGA_P205	0.827397	1	-6.00928	-0.294678	2.40613	0.401912	0.0842748	4.73538	1.31813	-12.7975	1.61365	5.71e-05	low
CGGA_1811	0.832877	1	6.69851	3.29397	4.09727	8.89961	1.2639	8.5886	3.43528	40.7822	8.68148	123.909	high
CGGA_P116	0.835616	1	2.53818	1.19803	2.13048	2.03573	-0.00299709	4.65156	1.79585	-13.4571	-1.08537	0.000337304	low
CGGA_P136	0.843836	0	1.4753	0.848083	2.12383	1.34004	0.366736	3.54433	0.938494	-4.5959	-0.582079	0.000977659	low
CGGA_1767	0.846575	0	3.25859	0.2844	2.71639	2.62044	0.126075	4.88541	2.11538	-6.91144	3.21137	0.000761226	low
CGGA_1457	0.854795	1	12.3126	5.80906	5.29948	10.4337	1.0049	7.87279	4.33029	33.9836	8.7712	272.394	high
CGGA_1605	0.879452	1	4.58849	6.932	3.69559	8.72998	0.691558	1.6654	1.57355	30.0653	4.28462	7.1755	high
CGGA_1326	0.882192	1	9.36014	2.72813	3.4503	10.1218	0.479401	6.10765	3.03237	47.1677	7.25331	3.94543	high
CGGA_2024	0.89863	0	8.08932	7.15618	5.41996	7.9481	0.354989	2.51628	2.3333	26.0401	2.40851	0.835375	low
CGGA_1785	0.90137	1	18.1383	4.11475	4.13944	11.0894	0.16674	1.55982	5.77891	25.8702	6.97001	4.08454	high
CGGA_1496	0.90411	1	13.3697	3.70661	5.84014	7.47352	0.112271	1.74741	2.78268	33.8352	-0.43022	0.032269	low
CGGA_1713	0.909589	1	13.6302	4.90706	4.51777	10.8776	0.219298	-0.148858	5.11671	29.6884	6.89561	3.14872	high
CGGA_1635	0.909589	1	0.0303893	0.535006	1.643	0.763534	0.0412744	-0.646314	0.426216	-15.5073	-2.65882	4.11e-05	low
CGGA_1886	0.926027	1	9.84858	2.08477	3.42532	10.343	0.319185	4.03748	4.20542	38.2633	6.60343	1.21023	high
CGGA_1682	0.945205	1	14.9938	5.18497	6.08369	8.17181	0.401434	7.39527	3.75615	31.4596	6.39971	2.683	high
CGGA_1681	0.947945	1	1.32375	1.89888	3.30486	5.9671	0.424128	6.00907	2.05511	9.24589	9.46303	0.0546343	low
CGGA_1551	0.950685	1	1.82917	2.93749	2.54744	9.39405	0.574027	8.24373	2.1425	44.563	11.6725	6.65205	high
CGGA_1722	0.956164	1	-1.60622	1.99588	2.959	1.97197	0.180054	4.30569	0.883382	-10.3276	-0.246067	0.000428585	low
CGGA_1603	0.975342	1	7.85087	3.61714	4.26204	10.936	0.139753	6.7939	4.63	23.9935	9.51307	1.20063	high
CGGA_1697	0.986301	0	7.16673	4.6975	3.87439	9.06022	0.307057	3.90204	2.77959	40.2812	7.89363	1.99233	high
CGGA_1740	0.994521	1	8.80768	3.88514	3.42846	11.0475	0.139753	0.729914	3.71716	32.2508	5.04567	0.656597	low
CGGA_1420	0.99726	1	4.21469	4.44026	3.49618	7.42806	0.354989	1.07337	3.64016	36.0345	7.18739	1.20544	high
CGGA_1634	1.00274	1	8.09699	4.86568	3.87439	9.72316	0.282503	5.45472	4.09539	43.6545	13.9827	15.1788	high
CGGA_1985	1.0411	1	10.2232	4.55849	3.80759	9.56002	0.0557455	1.74741	3.57129	26.2606	6.40517	0.453857	low
CGGA_1659	1.06027	1	14.0213	6.04508	6.01943	9.5561	0.294831	6.2719	4.14221	34.5474	7.65067	5.58499	high
CGGA_1698	1.06301	1	10.0697	3.31587	4.02537	9.69926	0.446483	4.42088	3.05888	37.9434	11.7852	3.45406	high
CGGA_1817	1.09315	1	7.00533	3.00507	3.61292	9.16346	0.604286	8.3272	1.79585	44.3079	6.76935	2.84697	high
CGGA_1749	1.09863	1	15.003	6.18507	5.64712	8.67107	0.0842748	5.63767	3.82149	31.0833	9.64233	2.33352	high
CGGA_P22	1.11233	1	10.8905	3.11608	4.37109	9.31342	0.0983382	6.69786	3.25971	42.8714	6.32827	0.463922	low
CGGA_P109	1.11233	1	13.786	3.59367	4.09086	10.1091	0.574027	7.6233	3.69369	38.4272	8.98077	15.8139	high
CGGA_P411	1.12603	0	18.0052	5.73557	6.633	12.0358	0.319185	3.34298	6.69649	28.3894	9.35195	21.0299	high
CGGA_1138	1.12603	1	17.1194	3.27925	4.42491	10.2452	0.0842748	7.18972	3.31043	36.3269	7.47358	0.926454	low
CGGA_1571	1.12877	0	-1.25379	2.27964	3.08595	9.38682	0.307057	2.20805	2.67759	44.7969	3.57756	0.164055	low
CGGA_1758	1.13425	1	16.4297	5.66656	6.3133	8.80525	-0.00299709	4.84761	5.11513	30.8772	5.69616	0.930723	low
CGGA_1709	1.13699	1	16.0512	4.05598	5.38377	10.5817	0.16674	4.94496	4.32149	26.8278	8.74622	1.27357	high
CGGA_1106	1.15068	1	12.2926	5.63258	5.53074	9.6823	0.700948	7.84782	3.36191	34.8964	9.1429	29.9402	high
CGGA_1391	1.16712	1	8.39659	5.02804	4.73466	9.72047	0.343149	7.30556	3.01087	41.5308	8.90484	4.61288	high
CGGA_1451	1.2	1	8.75943	3.40141	3.63257	10.6854	0.294831	7.36793	4.11114	45.8803	12.8618	10.4168	high
CGGA_P16	1.22466	0	14.0685	5.73641	5.9651	8.84443	0.0700781	3.32458	3.33972	30.9068	0.545861	0.233072	low
CGGA_P385	1.23014	0	6.08459	8.7908	4.62489	8.79953	2.22962	3.64596	2.14698	30.0618	4.05603	29239.1	high
CGGA_1560	1.25753	1	13.4237	3.43154	4.40716	9.99233	0.19325	5.53224	4.45605	26.1271	7.69839	1.13394	high
CGGA_1452	1.28219	1	9.31586	2.8913	3.85977	10.5482	0.543145	7.63751	3.54771	44.564	14.5654	17.7625	high
CGGA_1392	1.29589	1	4.87268	2.02163	3.63814	11.0954	0.543145	5.66128	2.51225	48.5071	7.30921	1.822	high
CGGA_1444	1.30411	1	14.1993	4.80972	5.48056	10.2901	0.479401	4.38148	4.69615	27.162	6.50786	5.79011	high
CGGA_1433	1.33425	1	9.7692	5.52748	4.41606	9.40126	0.282503	8.52971	3.16841	37.8755	8.38422	6.3389	high
CGGA_1833	1.35342	1	14.4303	5.59897	5.51386	10.7396	0.180054	6.40488	4.38341	26.2723	6.87059	3.12795	high
CGGA_530	1.3863	1	12.8444	4.57808	6.55262	9.57141	0.401434	7.6233	3.61941	29.3538	12.4302	2.73978	high
CGGA_1491	1.4	1	15.6264	3.50849	6.37171	9.83211	0.139753	2.58693	5.08386	26.3712	10.0215	0.45884	low
CGGA_2003	1.41644	0	7.9575	5.93243	5.08159	8.09373	0.378392	4.71562	3.60224	36.6546	2.9936	2.1673	high
CGGA_1354	1.45205	1	12.6939	3.81033	5.00747	10.7928	0.0700781	4.956	5.09274	36.211	10.371	1.91289	high
CGGA_869	1.47123	0	8.39293	4.93106	3.85732	12.2273	0.232154	5.45785	4.05463	44.5568	12.0199	17.548	high
CGGA_P335	1.47123	0	7.38869	4.29042	3.72229	10.8158	0.633945	0.391556	5.5006	44.1168	4.55009	22.4852	high
CGGA_1901	1.47945	1	4.67377	3.71476	3.8913	9.5891	0.774023	9.96029	2.41939	42.2381	14.426	30.7013	high
CGGA_1478	1.48493	1	7.53252	1.94348	4.70034	7.48614	0.0412744	8.5392	2.26369	30.7179	11.5077	0.0540788	low
CGGA_P401	1.48767	0	15.9804	6.03186	6.0522	9.86691	0.331215	7.17517	3.73499	30.3385	3.72991	3.65072	high
CGGA_831	1.49589	1	14.4016	5.48011	5.87644	9.50525	0.25754	9.03927	3.26905	34.0823	9.32947	3.75843	high
CGGA_1103	1.60274	1	21.1641	6.02521	6.54848	7.06537	0.232154	1.84701	4.87234	21.1306	3.63181	0.962675	low
CGGA_1378	1.60274	1	3.4347	0.730959	2.7723	3.28847	0.126075	0.853063	1.96801	0.937228	0.939756	0.000720995	low
CGGA_1615	1.60548	1	-2.90081	1.46358	1.83435	4.71834	-0.00299709	3.74982	1.68829	42.1667	0.272301	0.0066218	low
CGGA_1690	1.62192	1	11.404	5.13531	5.04369	9.76471	0.354989	5.74544	4.41236	37.879	13.1889	14.5565	high
CGGA_1559	1.65205	1	10.1789	4.00462	4.01645	8.527	0.354989	1.93406	4.11683	42.9483	5.80057	2.26026	high
CGGA_1972	1.66027	0	12.2746	6.22808	6.29058	10.2518	0.511612	9.06347	4.38706	33.7417	9.81897	28.5245	high
CGGA_509	1.70685	1	16.5497	4.32181	5.91724	9.42652	0.153307	8.28124	4.00835	19.3448	9.1429	0.816743	low
CGGA_1694	1.70959	1	10.0725	2.17433	3.4503	10.2137	0.232154	8.8051	2.03613	47.0427	9.06918	0.975414	low
CGGA_1425	1.75342	1	9.02707	3.51293	4.41606	7.43128	0.112271	6.04314	3.66805	32.2625	5.28446	0.226769	low
CGGA_1678	1.8	1	-2.63239	4.15535	2.38332	1.73574	0.0842748	6.93666	1.10219	15.9034	5.39029	0.0160503	low
CGGA_P283	1.81918	0	13.6253	4.60302	5.44955	9.83757	0.294831	6.46249	4.86316	31.4126	5.80057	2.99155	high
CGGA_P280	1.84932	0	4.74505	6.33768	3.81263	8.41847	0.737931	3.39754	2.129	31.9482	4.81069	9.90375	high
CGGA_1403	1.86027	1	17.6026	4.28567	5.60025	8.29717	0.0266622	4.90414	4.78024	36.6269	5.53896	0.660354	low
CGGA_P99	1.86027	0	8.82825	4.34353	3.80001	10.5991	0.412824	0.971602	2.43459	35.5103	3.23075	1.08955	high
CGGA_1503	1.89589	0	-1.64082	2.61579	1.71198	1.72158	0.412824	5.36881	0.929431	-5.3414	3.20165	0.00843369	low
CGGA_139	1.90137	0	8.67587	7.28704	5.12459	7.33887	0.244901	2.64843	2.10625	22.3031	3.06382	0.510403	low
CGGA_1626	1.90685	1	11.1726	4.94415	4.55421	9.12122	0.435347	7.05058	3.54771	39.0146	8.99104	9.58306	high
CGGA_1601	1.94521	1	12.9247	3.43384	4.14775	9.32631	0.584181	8.92802	3.68092	37.9476	11.4968	17.6124	high
CGGA_1764	1.94521	1	10.4613	4.32181	4.28518	9.72717	0.574027	3.11484	4.04429	37.6938	7.40568	9.04115	high
CGGA_1507	1.9589	1	9.80754	4.86813	5.0288	9.57602	1.23796	9.97539	2.39246	36.9145	4.98962	103.366	high
CGGA_1612	1.96712	1	10.5902	4.10962	4.5867	9.27513	0.424128	9.28085	3.71536	33.5259	12.814	8.79606	high
CGGA_1075	1.9726	1	9.25849	4.43136	4.41606	8.80715	1.56562	9.87126	2.82841	34.9143	6.69219	545.531	high
CGGA_P15	1.98082	0	4.77719	1.52275	3.29133	9.9726	0.244901	1.17197	1.4167	45.2721	5.24425	0.0710555	low
CGGA_1543	1.98082	1	7.62804	2.36568	3.57584	9.84301	0.869013	7.54964	2.93906	44.7971	6.99949	13.0078	high
CGGA_1604	2.0274	0	11.9958	3.09217	4.08657	9.21847	0.244901	2.05571	4.09539	30.0788	8.44874	0.737712	low
CGGA_1911	2.08767	1	21.1938	4.92628	7.13436	11.0946	0.232154	6.54587	6.36765	22.9346	7.46457	4.92752	high
CGGA_1017	2.10411	0	8.69687	6.799	5.21648	6.07716	0.511612	2.58693	2.19549	23.6863	1.84198	0.832371	low
CGGA_P178	2.12603	0	-2.85878	2.39123	1.63418	0.539254	0.307057	0.893071	0.777506	-18.7008	-2.04972	0.00050116	low
CGGA_1735	2.2274	0	14.141	5.52748	5.89998	8.80715	0.20633	3.97299	3.6118	28.6747	2.55248	0.559663	low
CGGA_1472	2.24384	1	4.8979	3.74706	2.14371	8.37511	0.835164	5.0679	3.57129	33.2713	5.71473	20.9193	high
CGGA_1410	2.26027	0	18.2314	5.27707	6.50062	8.38574	0.011906	2.84045	4.72031	31.8876	3.31712	0.360429	low
CGGA_P112	2.28493	1	9.37902	6.99957	5.30161	6.49586	0.584181	3.45117	2.59347	24.7581	1.90377	2.11323	high
CGGA_P182	2.31781	1	14.4073	7.12305	6.83908	8.28502	0.756086	8.42455	3.67909	33.2816	6.74375	39.2838	high
CGGA_1870	2.36712	0	8.55205	3.822	3.95963	8.86357	0.0842748	1.37183	3.51978	26.7042	1.86678	0.112294	low
CGGA_1467	2.3726	1	4.17257	0.932144	2.28899	4.34962	0.011906	0.115969	1.75138	-9.17334	-0.562868	0.000375449	low
CGGA_P164	2.4274	0	-5.20784	2.38032	2.51051	0.494269	0.270074	6.08972	0.836064	-7.86124	5.42946	0.00163195	low
CGGA_1728	2.51233	1	13.8081	4.90586	4.81829	9.41448	0.139753	4.78231	3.51374	35.1835	11.3198	2.39868	high
CGGA_1736	2.56986	1	8.97376	3.67166	5.07067	9.66522	0.500952	7.71533	2.53381	40.7462	12.5755	3.86708	high
CGGA_1840	2.6411	0	11.4406	7.15347	5.36231	9.12543	0.522197	2.37008	4.26248	29.0922	4.43453	12.6382	high
CGGA_P102	2.70959	1	18.7399	5.58378	5.1803	10.8382	1.03516	3.67913	5.34943	20.5574	5.75781	210.631	high
CGGA_1142	2.75342	0	10.5694	2.81721	4.75376	9.99927	0.0412744	6.32003	3.74737	29.0397	8.04988	0.213212	low
CGGA_1819	2.76164	1	8.23729	3.39441	4.24253	8.59436	0.584181	10.1526	3.42469	30.9109	11.8591	7.08732	high
CGGA_1353	2.8	1	16.2144	4.20509	5.46222	8.69151	0.653396	7.67666	4.73821	29.4048	5.38373	10.4155	high
CGGA_1164	2.8	1	8.49103	5.1462	3.62977	9.21887	0.401434	3.01471	2.84933	38.0685	2.92247	2.51516	high
CGGA_1548	2.88767	1	7.60739	2.88839	3.54383	9.63871	0.682108	7.60106	3.50565	40.4982	10.0044	12.9171	high
CGGA_1282	3.05753	0	4.08036	2.97716	4.42491	7.16153	0.0412744	7.25795	2.29269	20.8645	8.64154	0.0351817	low
CGGA_1708	3.07397	1	9.66483	3.48612	3.88407	9.43289	0.719554	7.97924	2.22566	27.9062	11.7166	8.13743	high
CGGA_1780	3.07671	0	3.04408	0.172079	2.04195	2.07325	0.232154	1.61305	2.16478	-8.40467	-0.679148	0.00058785	low
CGGA_1769	3.15342	0	10.624	6.31371	5.67052	6.72444	0.19325	3.04172	2.81026	23.0181	2.53058	0.226637	low
CGGA_1611	3.1726	1	13.2742	3.16316	5.12223	8.24233	0.139753	2.8476	2.03613	18.8146	5.5517	0.0367967	low
CGGA_1036	3.19452	1	11.7872	4.06122	4.42668	9.84685	0.412824	6.67445	3.31043	35.1079	8.83842	4.27322	high
CGGA_1135	3.21096	1	9.89225	1.75961	4.16014	10.7296	0.522197	8.33606	3.66621	38.1107	10.092	3.26693	high
CGGA_1744	3.37534	0	3.38714	3.63194	3.31495	10.5875	0.19325	8.32593	2.59691	39.9993	11.9662	1.97388	high
CGGA_1727	3.49589	0	3.6138	1.74038	3.29472	8.95679	0.307057	1.94358	1.70573	43.3286	5.46835	0.0960746	low
CGGA_1650	3.51507	1	12.6808	4.58225	6.21743	7.58498	0.412824	2.06488	3.41188	21.9579	2.76692	0.223987	low
CGGA_1441	3.67123	1	7.63216	3.50403	3.67937	9.98627	0.843698	9.50967	3.20019	42.8962	11.3668	57.8067	high
CGGA_1706	3.73699	0	8.23353	4.57389	4.13944	9.9668	0.910275	6.53249	2.85822	41.273	16.0083	129.41	high
CGGA_1699	3.79178	0	2.58339	1.6568	2.51584	1.3727	0.0700781	1.83719	1.22124	-7.57761	-1.56955	0.000292217	low
CGGA_1687	3.87397	0	15.3247	5.49974	6.00104	10.3231	0.19325	8.16601	4.54024	35.3313	12.7483	9.80119	high
CGGA_1658	4.12877	0	9.69782	4.80468	5.33327	9.16926	1.07943	6.83477	3.92462	42.653	10.2251	143.647	high
CGGA_1595	4.54521	0	5.01639	1.65179	3.08212	9.92836	0.0412744	1.22014	3.03237	34.0397	5.98603	0.0555343	low
CGGA_1539	4.81644	0	9.84858	5.25853	5.2552	7.76435	0.232154	1.77762	1.55471	40.7734	4.43453	0.241665	low
CGGA_1429	5.4137	0	14.3012	5.42021	6.62508	9.00395	0.468509	2.05571	4.25201	30.5344	1.60069	1.24577	high
CGGA_1086	5.41644	1	-2.27827	2.46271	2.91312	2.5229	0.468509	8.174	1.37515	-1.87229	3.6408	0.0116343	low
CGGA_1415	5.49863	0	13.1318	6.09294	6.96427	8.78184	1.2639	7.97499	2.68087	35.4097	9.91825	158.232	high
CGGA_1402	5.56164	0	11.3717	4.98415	4.89134	9.84621	0.594267	7.49242	4.40757	36.8789	9.88341	32.8238	high
CGGA_1371	5.69589	0	9.22639	1.80698	3.9199	9.79879	0.331215	8.04504	1.90223	42.2942	7.47358	0.424972	low
CGGA_1337	5.82466	0	3.45047	2.22564	3.04335	8.09123	0.16674	4.33712	1.57978	37.3164	4.46558	0.0573251	low
CGGA_1256	6.11781	0	3.37121	2.59596	2.959	8.31157	0.457536	5.11717	1.78484	40.1029	7.13025	0.58305	low
CGGA_1172	6.6137	0	9.2006	4.1062	3.70364	9.64907	0.307057	5.77962	2.93906	35.6413	6.97493	1.92679	high
CGGA_1041	7.84384	0	10.9326	5.39891	5.28664	7.7967	0.479401	3.45117	1.98775	29.4803	3.30759	0.699373	low
