# Supplementary material for: Development of a Novel Prognostic Model of Glioblastoma Based on m6A-Associated Immune Genes and Identification of a New Biomarker
Source: Front Oncol. 2022 Jul 20;12:868415. doi: 10.3389/fonc.2022.868415 (PMC9348864; doi:10.3389/fonc.2022.868415)
Supplement: Supplementary file 3 [file DataSheet_3.zip › Supplementary File/Supplementary File 6.xlsx]

## Sheet: Supplementary File 6
id	HR	HR.95L	HR.95H	pvalue
ITPKC	1.10088	1.03238	1.17392	0.00336477
STEAP3	1.05066	1.01555	1.08699	0.00437348
CEBPB	1.05565	1.01653	1.09627	0.00494099
CD81	1.02501	1.00693	1.04342	0.00652438
CD244	12.7056	2.00749	80.4147	0.0069295
IL32	1.11398	1.02833	1.20677	0.00818569
P4HB	1.01793	1.00398	1.03208	0.0116171
PTX3	1.01773	1.00383	1.03182	0.0122349
CD40	1.3515	1.05874	1.72522	0.0155965
ENAH	0.889234	0.808109	0.978502	0.0161628
EIF4A3	1.16559	1.02702	1.32285	0.0176551
BTBD3	0.83286	0.714853	0.970346	0.0189703
CD7	2.46889	1.14165	5.33916	0.021642
SAMD13	0.514617	0.291092	0.909783	0.0223013
SLC26A2	1.12184	1.0164	1.23822	0.0224381
LRP1B	0.658951	0.458824	0.946368	0.0239187
TMEM11	1.28995	1.0315	1.61317	0.0256291
ATF7IP	0.810812	0.673565	0.976025	0.0266615
SPINT2	1.28725	1.02869	1.6108	0.0273013
C1RL	1.12171	1.01267	1.24248	0.0277135
C1R	1.00967	1.00102	1.01839	0.0282907
MRPL17	1.07295	1.00723	1.14295	0.0290102
ABCA13	1.75203	1.05814	2.90095	0.0292845
STAT3	1.08477	1.00765	1.1678	0.0305756
TCF19	1.07474	1.00659	1.1475	0.0310397
LIMCH1	0.887295	0.795318	0.989909	0.0322255
RFC2	1.04413	1.00365	1.08624	0.0323254
TCF12	0.950723	0.907723	0.995761	0.0323683
RELB	1.18212	1.01322	1.37919	0.0334319
ANXA11	1.22046	1.01569	1.46651	0.0334969
UST	0.933344	0.875828	0.994636	0.0335275
TRMT5	0.678154	0.47267	0.972968	0.0349657
NNMT	1.01209	1.00084	1.02347	0.0350559
CMIP	1.30006	1.01847	1.6595	0.0351247
TNR	0.948917	0.903634	0.99647	0.035577
MAP1LC3A	1.04742	1.00311	1.0937	0.0356737
OGFOD1	0.776552	0.612973	0.983784	0.0361325
HK1	1.06089	1.00343	1.12163	0.0374837
SWT1	0.401203	0.16966	0.948742	0.037545
NUDT14	1.15101	1.00767	1.31475	0.0382163
SLC16A3	1.10468	1.00511	1.21411	0.038849
GAS2L3	1.30161	1.01353	1.67157	0.038901
MGAT4B	1.10922	1.0052	1.22399	0.0390856
SRBD1	0.584749	0.351073	0.973959	0.0392717
SLC9A1	1.24029	1.01056	1.52225	0.0393519
AC025171.1	1.30945	1.0098	1.69802	0.0420036
ZEB1-AS1	0.547391	0.305907	0.979505	0.0423854
GGH	1.05255	1.00141	1.10629	0.0438498
SOD2	1.00775	1.0002	1.01536	0.0442996
DDHD1	0.555042	0.312601	0.985512	0.0444538
CANT1	1.05331	1.00105	1.10829	0.0454492
CLTB	1.06732	1.00131	1.13768	0.0454944
DEK	1.04104	1.00078	1.08291	0.0456334
TMEM191A	2.89097	1.01535	8.23133	0.0467561
CENPN	1.29631	1.00213	1.67684	0.0481361
TAPBP	1.04439	1.00031	1.0904	0.0483509
AASDH	1.10439	1.0006	1.21896	0.0486322
FCGR2B	1.21602	1.00066	1.47773	0.0492349
NOD2	2.04816	1.00057	4.1926	0.0498193
