# Supplementary material for: Development of a Novel Prognostic Model of Glioblastoma Based on m6A-Associated Immune Genes and Identification of a New Biomarker
Source: Front Oncol. 2022 Jul 20;12:868415. doi: 10.3389/fonc.2022.868415 (PMC9348864; doi:10.3389/fonc.2022.868415)
Supplement: Supplementary file 3 [file DataSheet_3.zip › Supplementary File/Supplementary File 7.xlsx]

## Sheet: Sheet1
GO
ONTOLOGY	ID	Description	setSize	enrichmentScore	NES	pvalue	p.adjust	qvalues
BP	GO:0002517	T cell tolerance induction	10	0.796273	1.74429	0.00266976	0.0163168	0.0117959
BP	GO:0002887	negative regulation of myeloid leukocyte mediated immunity	10	0.77568	1.69918	0.00466448	0.0255295	0.018456
BP	GO:0070234	positive regulation of T cell apoptotic process	11	0.772825	1.73752	0.00255925	0.0157863	0.0114124
BP	GO:0043301	negative regulation of leukocyte degranulation	12	0.75938	1.74701	0.00296016	0.0178999	0.0129403
BP	GO:0050860	negative regulation of T cell receptor signaling pathway	23	0.744879	2.0084	4.7058e-05	0.000625457	0.000452159
KEGG
ID	Description	setSize	enrichmentScore	NES	pvalue	p.adjust	qvalues
hsa04668	TNF signaling pathway	107	0.625082	2.29714	1e-10	4.67143e-09	2.76692e-09
hsa04620	Toll-like receptor signaling pathway	84	0.600883	2.13353	4.52252e-08	7.39432e-07	4.3797e-07
hsa04630	JAK-STAT signaling pathway	121	0.570577	2.13273	7.47846e-09	1.91661e-07	1.13522e-07
hsa04657	IL-17 signaling pathway	80	0.563753	1.98993	4.54784e-06	3.62718e-05	2.1484e-05
hsa04064	NF-kappa B signaling pathway	98	0.543512	1.97114	3.69596e-06	3.02144e-05	1.78962e-05
