# Supplementary material for: Development of a Novel Prognostic Model of Glioblastoma Based on m6A-Associated Immune Genes and Identification of a New Biomarker
Source: Front Oncol. 2022 Jul 20;12:868415. doi: 10.3389/fonc.2022.868415 (PMC9348864; doi:10.3389/fonc.2022.868415)
Supplement: Supplementary file 3 [file DataSheet_3.zip › Supplementary File/Supplementary File 8.xlsx]

## Sheet: Sheet1
id	m6Ascore
TCGA_TCGA-06-0686	-2.93895
TCGA_TCGA-19-2625	17.387
TCGA_TCGA-28-2514	-20.8711
TCGA_TCGA-06-2558	-18.1551
TCGA_TCGA-06-0882	2.7514
TCGA_TCGA-19-1390	-28.3812
TCGA_TCGA-32-1980	-7.72152
TCGA_TCGA-06-0168	11.3546
TCGA_TCGA-06-5412	21.2492
TCGA_TCGA-06-2567	0.0345147
TCGA_TCGA-06-5411	-20.2904
TCGA_TCGA-32-1970	-16.5959
TCGA_TCGA-28-2499	3.7801
TCGA_TCGA-16-0846	-10.9193
TCGA_TCGA-06-0238	-12.3716
TCGA_TCGA-14-0781	24.7542
TCGA_TCGA-06-0171	19.4437
TCGA_TCGA-41-4097	4.32526
TCGA_TCGA-26-5136	7.45906
TCGA_TCGA-06-5413	3.65838
TCGA_TCGA-12-0821	-4.92681
TCGA_TCGA-12-5299	13.0119
TCGA_TCGA-06-2561	-5.92562
TCGA_TCGA-14-0871	-4.29853
TCGA_TCGA-14-2554	6.95407
TCGA_TCGA-06-0190	32.6128
TCGA_TCGA-28-5208	3.53653
TCGA_TCGA-06-0141	13.4799
TCGA_TCGA-76-4927	10.1098
TCGA_TCGA-06-0745	13.8015
TCGA_TCGA-12-5295	12.3187
TCGA_TCGA-27-1831	10.7359
TCGA_TCGA-27-1832	25.2899
TCGA_TCGA-06-0132	-5.0601
TCGA_TCGA-27-1834	-10.2254
TCGA_TCGA-19-1787	1.18497
TCGA_TCGA-26-5132	10.4776
TCGA_TCGA-26-5139	7.50533
TCGA_TCGA-12-3653	-0.97405
TCGA_TCGA-32-2632	12.7237
TCGA_TCGA-12-3650	-4.88685
TCGA_TCGA-06-0156	3.45818
TCGA_TCGA-06-0211	10.3609
TCGA_TCGA-19-4065	17.2808
TCGA_TCGA-06-0130	36.1258
TCGA_TCGA-27-2526	8.57779
TCGA_TCGA-28-2510	-31.6402
TCGA_TCGA-32-4213	16.0345
TCGA_TCGA-16-1045	6.97059
TCGA_TCGA-76-4926	-12.3864
TCGA_TCGA-06-5418	14.725
TCGA_TCGA-28-5215	-8.15988
TCGA_TCGA-15-0742	5.89504
TCGA_TCGA-06-5417	-50.0688
TCGA_TCGA-26-5135	8.98763
TCGA_TCGA-06-0125	-3.57954
TCGA_TCGA-27-1835	-13.5382
TCGA_TCGA-27-2524	31.8949
TCGA_TCGA-14-1829	6.09382
TCGA_TCGA-76-4932	8.26045
TCGA_TCGA-06-0645	22.4837
TCGA_TCGA-27-2523	-3.1093
TCGA_TCGA-19-0957	-16.5367
TCGA_TCGA-12-0619	17.3857
TCGA_TCGA-06-2569	-7.67046
TCGA_TCGA-27-1837	-3.62119
TCGA_TCGA-28-1747	-8.86354
TCGA_TCGA-06-0152	3.755
TCGA_TCGA-32-5222	1.58726
TCGA_TCGA-02-0047	-17.5495
TCGA_TCGA-14-0736	8.02324
TCGA_TCGA-06-5859	-15.6742
TCGA_TCGA-27-2521	-33.6137
TCGA_TCGA-06-0743	5.69017
TCGA_TCGA-14-1823	11.5968
TCGA_TCGA-06-2562	12.9238
TCGA_TCGA-32-1982	8.2585
TCGA_TCGA-28-2509	16.697
TCGA_TCGA-06-0158	-1.26654
TCGA_TCGA-14-0789	21.6114
TCGA_TCGA-14-1034	0.0499738
TCGA_TCGA-06-0174	-13.7407
TCGA_TCGA-06-0749	1.89411
TCGA_TCGA-19-2620	-9.09241
TCGA_TCGA-32-2616	7.60663
TCGA_TCGA-08-0386	-12.816
TCGA_TCGA-12-1597	-18.9567
TCGA_TCGA-06-0219	3.43379
TCGA_TCGA-06-5410	29.4506
TCGA_TCGA-32-2638	10.6757
TCGA_TCGA-14-0790	-18.7392
TCGA_TCGA-14-0787	14.7557
TCGA_TCGA-06-0644	36.4084
TCGA_TCGA-06-0744	-0.490717
TCGA_TCGA-28-2513	24.7716
TCGA_TCGA-06-0646	5.13618
TCGA_TCGA-06-0157	-7.78001
TCGA_TCGA-76-4929	-4.80491
TCGA_TCGA-19-2629	-23.4641
TCGA_TCGA-27-2528	-3.82465
TCGA_TCGA-06-1804	-17.7069
TCGA_TCGA-14-0817	18.4301
TCGA_TCGA-06-0187	9.28563
TCGA_TCGA-28-5218	30.4833
TCGA_TCGA-06-5408	4.37758
TCGA_TCGA-28-5204	0.397781
TCGA_TCGA-12-0618	-29.4892
TCGA_TCGA-32-2634	-15.5047
TCGA_TCGA-28-5207	-24.5375
TCGA_TCGA-28-5216	-1.07017
TCGA_TCGA-41-2571	-8.5576
TCGA_TCGA-19-1389	35.9932
TCGA_TCGA-28-5220	-12.8708
TCGA_TCGA-06-0138	4.71721
TCGA_TCGA-06-0747	4.48376
TCGA_TCGA-06-5414	13.4644
TCGA_TCGA-06-0750	25.2577
TCGA_TCGA-28-1753	6.42619
TCGA_TCGA-32-2615	12.3851
TCGA_TCGA-41-5651	-36.8943
TCGA_TCGA-02-2485	-13.9784
TCGA_TCGA-26-5133	-25.7071
TCGA_TCGA-76-4928	23.8425
TCGA_TCGA-06-5856	-6.81296
TCGA_TCGA-19-2619	-11.9842
TCGA_TCGA-41-3915	12.8521
TCGA_TCGA-14-1825	-22.0662
TCGA_TCGA-19-5960	-35.1899
TCGA_TCGA-06-2557	-0.111242
TCGA_TCGA-06-0210	14.3834
TCGA_TCGA-15-1444	-41.5942
TCGA_TCGA-06-0649	5.97665
TCGA_TCGA-12-0616	2.62256
TCGA_TCGA-06-0221	-63.4741
TCGA_TCGA-06-0178	-16.9802
TCGA_TCGA-06-0184	15.1991
TCGA_TCGA-02-2486	31.7346
TCGA_TCGA-76-4931	-6.24056
TCGA_TCGA-06-2564	-1.94833
TCGA_TCGA-06-2563	-5.88499
TCGA_TCGA-06-0139	38.1194
TCGA_TCGA-28-5209	-2.08801
TCGA_TCGA-28-5213	23.9906
TCGA_TCGA-14-1402	0.162249
TCGA_TCGA-06-5858	-5.28818
TCGA_TCGA-41-2572	12.8915
TCGA_TCGA-27-2519	2.36878
TCGA_TCGA-19-2624	-17.6262
TCGA_TCGA-27-1830	0.688007
TCGA_TCGA-06-0878	13.7936
TCGA_TCGA-26-5134	-14.4494
TCGA_TCGA-26-1442	-54.3948
TCGA_TCGA-12-3652	8.9491
TCGA_TCGA-06-2565	-9.79734
TCGA_TCGA-06-2559	-8.64629
TCGA_TCGA-06-2570	-27.3704
TCGA_TCGA-02-0055	35.5474
TCGA_TCGA-02-2483	-15.6115
TCGA_TCGA-76-4925	-0.162332
TCGA_TCGA-06-0129	-40.071
TCGA_TCGA-06-5416	-14.5813
CGGA325_CGGA1001	42.6889
CGGA325_CGGA1006	33.2166
CGGA325_CGGA1007	16.3103
CGGA325_CGGA1011	26.6334
CGGA325_CGGA1015	48.287
CGGA325_CGGA1019	48.34
CGGA325_CGGA1022	29.8826
CGGA325_CGGA1023	30.6724
CGGA325_CGGA1024	14.8487
CGGA325_CGGA1026	9.81256
CGGA325_CGGA1034	7.75455
CGGA325_CGGA1035	46.5389
CGGA325_CGGA1039	2.04955
CGGA325_CGGA1045	48.7379
CGGA325_CGGA1049	35.4256
CGGA325_CGGA1052	-7.16785
CGGA325_CGGA1072	4.08251
CGGA325_CGGA1077	56.956
CGGA325_CGGA1078	16.7396
CGGA325_CGGA1079	21.097
CGGA325_CGGA1081	9.31063
CGGA325_CGGA1083	41.4538
CGGA325_CGGA1091	23.5898
CGGA325_CGGA1109	6.82611
CGGA325_CGGA1124	53.3227
CGGA325_CGGA1139	21.3778
CGGA325_CGGA1140	-12.4908
CGGA325_CGGA1145	36.6215
CGGA325_CGGA1171	34.847
CGGA325_CGGA1177	56.2324
CGGA325_CGGA1180	38.7875
CGGA325_CGGA1188	32.3105
CGGA325_CGGA1214	16.8769
CGGA325_CGGA1216	29.9428
CGGA325_CGGA1218	26.4301
CGGA325_CGGA1224	57.6592
CGGA325_CGGA1234	29.0283
CGGA325_CGGA1237	20.2353
CGGA325_CGGA1240	44.5273
CGGA325_CGGA1251	1.09061
CGGA325_CGGA1258	33.6674
CGGA325_CGGA1263	15.7201
CGGA325_CGGA1270	39.4476
CGGA325_CGGA1271	21.4623
CGGA325_CGGA1272	1.99663
CGGA325_CGGA1280	-2.41745
CGGA325_CGGA1281	-26.3448
CGGA325_CGGA1283	3.25794
CGGA325_CGGA1284	36.6543
CGGA325_CGGA1285	50.3902
CGGA325_CGGA1292	-16.052
CGGA325_CGGA1299	27.6716
CGGA325_CGGA1301	12.576
CGGA325_CGGA1313	34.9684
CGGA325_CGGA1320	16.5867
CGGA325_CGGA1332	15.9386
CGGA325_CGGA1338	39.6017
CGGA325_CGGA1340	-19.2207
CGGA325_CGGA1342	38.5393
CGGA325_CGGA1343	14.6864
CGGA325_CGGA1346	36.0046
CGGA325_CGGA1370	3.64418
CGGA325_CGGA1393	36.0249
CGGA325_CGGA1408	19.0002
CGGA325_CGGA1411	19.1463
CGGA325_CGGA235	-34.4306
CGGA325_CGGA269	14.8482
CGGA325_CGGA272	28.6703
CGGA325_CGGA274	28.6249
CGGA325_CGGA276	-21.231
CGGA325_CGGA309	16.7083
CGGA325_CGGA318	48.3316
CGGA325_CGGA323	-23.6743
CGGA325_CGGA330	22.5807
CGGA325_CGGA413	15.7081
CGGA325_CGGA426	36.5345
CGGA325_CGGA448	35.4057
CGGA325_CGGA483	37.4549
CGGA325_CGGA488	-3.13808
CGGA325_CGGA493	-28.3018
CGGA325_CGGA494	-21.3085
CGGA325_CGGA495	25.9729
CGGA325_CGGA499	2.83679
CGGA325_CGGA525	49.2739
CGGA325_CGGA541	-19.8902
CGGA325_CGGA564	7.48613
CGGA325_CGGA565	-14.8875
CGGA325_CGGA578	-13.8411
CGGA325_CGGA599	-4.58226
CGGA325_CGGA604	38.3069
CGGA325_CGGA616	29.3963
CGGA325_CGGA624	36.5282
CGGA325_CGGA630	-32.486
CGGA325_CGGA633	-25.4082
CGGA325_CGGA638	-15.2947
CGGA325_CGGA643	-1.93246
CGGA325_CGGA658	6.09613
CGGA325_CGGA659	-18.9647
CGGA325_CGGA661	41.6703
CGGA325_CGGA669	-23.8584
CGGA325_CGGA676	20.3427
CGGA325_CGGA678	24.9711
CGGA325_CGGA679	27.3023
CGGA325_CGGA680	-17.7835
CGGA325_CGGA681	10.664
CGGA325_CGGA700	-29.2574
CGGA325_CGGA727	2.56255
CGGA325_CGGA731	29.2196
CGGA325_CGGA732	8.19139
CGGA325_CGGA766	-37.5273
CGGA325_CGGA773	-18.187
CGGA325_CGGA782	19.5591
CGGA325_CGGA789	34.1435
CGGA325_CGGA791	-7.28332
CGGA325_CGGA796	3.84931
CGGA325_CGGA802	29.5891
CGGA325_CGGA804	2.86616
CGGA325_CGGA807	-25.7693
CGGA325_CGGA808	8.3669
CGGA325_CGGA837	20.9896
CGGA325_CGGA842	41.6394
CGGA325_CGGA848	28.2473
CGGA325_CGGA850	14.1048
CGGA325_CGGA859	41.2197
CGGA325_CGGA871	-31.9127
CGGA325_CGGA876	49.458
CGGA325_CGGA878	23.849
CGGA325_CGGA902	16.3087
CGGA325_CGGAD02	35.933
CGGA325_CGGAD03	28.0873
CGGA325_CGGAD06	-0.303128
CGGA325_CGGAD09	29.0557
CGGA325_CGGAD11	24.141
CGGA325_CGGAD16	32.9713
CGGA325_CGGAD18	1.76553
CGGA325_CGGAD26	46.9896
CGGA325_CGGAD32	30.5182
CGGA325_CGGAD35	50.2584
CGGA325_CGGAD36	41.835
CGGA325_CGGAD37	43.7131
CGGA325_CGGAD44	-1.57187
CGGA325_CGGAD51	33.1959
CGGA325_CGGAD57	22.6357
CGGA325_CGGAD58	-2.9981
CGGA325_CGGAD62	20.914
CGGA325_CGGAD64	4.84587
CGGA325_CGGAJ030	-37.1838
CGGA325_CGGAJ130	-13.7041
CGGA325_CGGA1005	-37.6582
CGGA325_CGGA1013	-20.7328
CGGA325_CGGA1020	-19.7073
CGGA325_CGGA1027	-10.5981
CGGA325_CGGA1031	-29.1747
CGGA325_CGGA1046.1	-27.0603
CGGA325_CGGA1050	-30.3966
CGGA325_CGGA1060	-20.5078
CGGA325_CGGA1061	-35.1437
CGGA325_CGGA1068	12.9707
CGGA325_CGGA1094	-4.67937
CGGA325_CGGA1105	18.2999
CGGA325_CGGA1113	-17.2575
CGGA325_CGGA1129	3.23764
CGGA325_CGGA1136	5.01339
CGGA325_CGGA1146	-13.7345
CGGA325_CGGA1160	12.4019
CGGA325_CGGA1170	-15.542
CGGA325_CGGA1175	-1.29982
CGGA325_CGGA1189	-36.9277
CGGA325_CGGA1190	-33.2225
CGGA325_CGGA1215	8.19192
CGGA325_CGGA1219	-5.4092
CGGA325_CGGA1227	8.57018
CGGA325_CGGA1231	38.3282
CGGA325_CGGA1287	-8.98341
CGGA325_CGGA1307	5.63352
CGGA325_CGGA1314	21.1862
CGGA325_CGGA1322	-18.269
CGGA325_CGGA1324	-8.31107
CGGA325_CGGA1329	-9.0872
CGGA325_CGGA1330	8.83296
CGGA325_CGGA1374	0.239083
CGGA325_CGGA1375	-16.9826
CGGA325_CGGA1381	5.22535
CGGA325_CGGA1384	-23.3308
CGGA325_CGGA1388	-3.57292
CGGA325_CGGA1394	-8.98073
CGGA325_CGGA1406	-1.34529
CGGA325_CGGA1409	-25.7786
CGGA325_CGGA1412	-1.95768
CGGA325_CGGA171	-8.8819
CGGA325_CGGA236	-23.976
CGGA325_CGGA241	-18.3339
CGGA325_CGGA245	11.4471
CGGA325_CGGA251	-21.7161
CGGA325_CGGA252	-30.1231
CGGA325_CGGA254	-24.0041
CGGA325_CGGA256	-16.6531
CGGA325_CGGA261	-24.7674
CGGA325_CGGA267	-30.6166
CGGA325_CGGA273	-21.0587
CGGA325_CGGA283	-23.3603
CGGA325_CGGA300	-20.0325
CGGA325_CGGA314	-28.5853
CGGA325_CGGA333	-14.5524
CGGA325_CGGA337	-10.2583
CGGA325_CGGA374	-18.6702
CGGA325_CGGA400	1.31591
CGGA325_CGGA431	-32.2314
CGGA325_CGGA446	-41.664
CGGA325_CGGA458	-21.7791
CGGA325_CGGA479	-19.0419
CGGA325_CGGA485	-31.2608
CGGA325_CGGA490	-23.9672
CGGA325_CGGA491	-17.0579
CGGA325_CGGA501	-23.8961
CGGA325_CGGA502	-27.7635
CGGA325_CGGA510	-29.4071
CGGA325_CGGA538	-35.9586
CGGA325_CGGA543	-24.0578
CGGA325_CGGA545	-0.46172
CGGA325_CGGA551	-38.7586
CGGA325_CGGA560	-33.4459
CGGA325_CGGA580	-22.0368
CGGA325_CGGA591	-16.7375
CGGA325_CGGA598	-34.2924
CGGA325_CGGA601	-30.0385
CGGA325_CGGA603	-7.92757
CGGA325_CGGA605	25.516
CGGA325_CGGA607	-36.2827
CGGA325_CGGA632	-12.2702
CGGA325_CGGA635	-38.9613
CGGA325_CGGA641	-34.4105
CGGA325_CGGA642	-36.7092
CGGA325_CGGA655	-30.3298
CGGA325_CGGA662	-26.8425
CGGA325_CGGA666	-27.9751
CGGA325_CGGA671	-39.1748
CGGA325_CGGA675	-37.1405
CGGA325_CGGA685	-37.8567
CGGA325_CGGA689	-33.4041
CGGA325_CGGA694	5.09229
CGGA325_CGGA698	-24.3089
CGGA325_CGGA704	-17.7736
CGGA325_CGGA710	8.93359
CGGA325_CGGA715	-35.8964
CGGA325_CGGA725	-25.7313
CGGA325_CGGA747	-23.7012
CGGA325_CGGA752	-21.7598
CGGA325_CGGA757	-23.8496
CGGA325_CGGA760	-27.2918
CGGA325_CGGA761	-4.44609
CGGA325_CGGA762	-34.9438
CGGA325_CGGA785	-26.2428
CGGA325_CGGA812	-1.42031
CGGA325_CGGA815	-10.1766
CGGA325_CGGA818	-17.9392
CGGA325_CGGA822	-31.4022
CGGA325_CGGA834	9.68098
CGGA325_CGGA835	-18.5827
CGGA325_CGGA838	-39.0707
CGGA325_CGGA843	-39.1659
CGGA325_CGGA856	-21.6319
CGGA325_CGGA858	-36.6637
CGGA325_CGGA864	-20.2059
CGGA325_CGGA884	-38.4288
CGGA325_CGGA892	-32.5651
CGGA325_CGGA893	-31.3904
CGGA325_CGGA898	-26.7104
CGGA325_CGGA899	-3.61213
CGGA325_CGGA904	-30.1877
CGGA325_CGGA905	-15.7923
CGGA325_CGGA908	-29.3579
CGGA325_CGGA909	-29.9705
CGGA325_CGGAD04	-33.2553
CGGA325_CGGAD07	-15.8429
CGGA325_CGGAD14	-15.3269
CGGA325_CGGAD15	-43.0861
CGGA325_CGGAD20	-30.6302
CGGA325_CGGAD21	-0.228307
CGGA325_CGGAD24	-11.1016
CGGA325_CGGAD27	-34.5282
CGGA325_CGGAD29	-28.6134
CGGA325_CGGAD33	3.48927
CGGA325_CGGAD34	2.61096
CGGA325_CGGAD38	-15.3117
CGGA325_CGGAD39	-15.1004
CGGA325_CGGAD40	-22.6995
CGGA325_CGGAD45	-33.6037
CGGA325_CGGAD46	-10.1734
CGGA325_CGGAD47	-17.4184
CGGA325_CGGAD48	-11.5361
CGGA325_CGGAD52	-30.0907
CGGA325_CGGAD56	1.8194
CGGA325_CGGAD59	-13.0266
CGGA325_CGGAD61	-5.58038
CGGA325_CGGAD63	-23.895
CGGA325_CGGAJ023	-17.6914
CGGA325_CGGAJ024	-8.36597
CGGA325_CGGAJ042	7.68887
CGGA325_CGGAJ100	-13.0167
CGGA325_CGGA1004	35.6652
CGGA325_CGGA1008	13.1117
CGGA325_CGGA1053	28.7916
CGGA325_CGGA1059	-3.56294
CGGA325_CGGA1070	24.7778
CGGA325_CGGA1071	34.1905
CGGA325_CGGA1073	27.3543
CGGA325_CGGA1074	35.5658
CGGA325_CGGA1095	0.731984
CGGA325_CGGA1099	31.3923
CGGA325_CGGA1114	41.7783
CGGA325_CGGA1116	-5.45641
CGGA325_CGGA1118	-3.56211
CGGA325_CGGA1119	1.32894
CGGA325_CGGA1197	-10.053
CGGA325_CGGA1246	-25.6639
CGGA325_CGGA1275	40.9367
CGGA325_CGGA1450	-30.0732
CGGA325_CGGA1460	15.5685
CGGA325_CGGA1475	8.04086
CGGA325_CGGA243	-50.0598
CGGA325_CGGA247	-28.2771
CGGA325_CGGA738	-7.41804
CGGA325_CGGA759	-1.74329
CGGA325_CGGAD30	23.4111
CGGA693_CGGA1002	2.96382
CGGA693_CGGA1003	-26.2146
CGGA693_CGGA1010	-44.0123
CGGA693_CGGA1012	12.7254
CGGA693_CGGA1014	12.4695
CGGA693_CGGA1017	-37.3855
CGGA693_CGGA1018	-33.5982
CGGA693_CGGA103	-36.2187
CGGA693_CGGA1030	-17.4015
CGGA693_CGGA1032	27.4118
CGGA693_CGGA1033	-0.995555
CGGA693_CGGA1036	31.0475
CGGA693_CGGA1037	9.48535
CGGA693_CGGA1041	-26.5469
CGGA693_CGGA1048	2.3157
CGGA693_CGGA1051	-9.98485
CGGA693_CGGA1055	-27.7845
CGGA693_CGGA1057	38.6904
CGGA693_CGGA1058	-7.80303
CGGA693_CGGA106	29.0134
CGGA693_CGGA1063	-51.6102
CGGA693_CGGA1065	-31.6079
CGGA693_CGGA1066	-3.80909
CGGA693_CGGA1069	27.6094
CGGA693_CGGA107	18.7029
CGGA693_CGGA1075	46.9512
CGGA693_CGGA108	11.173
CGGA693_CGGA1082	5.03308
CGGA693_CGGA1086	20.3258
CGGA693_CGGA1087	-29.426
CGGA693_CGGA1097	13.0598
CGGA693_CGGA1100	-51.5843
CGGA693_CGGA1101	-17.7412
CGGA693_CGGA1103	-25.1679
CGGA693_CGGA1106	40.4493
CGGA693_CGGA1108	15.4737
CGGA693_CGGA1111	19.1494
CGGA693_CGGA112	-21.5042
CGGA693_CGGA1120	-36.1618
CGGA693_CGGA1121	-12.666
CGGA693_CGGA1126	3.41137
CGGA693_CGGA1127	7.48197
CGGA693_CGGA1130	20.2654
CGGA693_CGGA1131	-31.7695
CGGA693_CGGA1132	-10.2057
CGGA693_CGGA1134	40.407
CGGA693_CGGA1135	33.094
CGGA693_CGGA1137	-9.3451
CGGA693_CGGA1138	13.8231
CGGA693_CGGA1141	4.52113
CGGA693_CGGA1142	21.1329
CGGA693_CGGA1144	-17.6305
CGGA693_CGGA1147	-33.9684
CGGA693_CGGA1148	12.6452
CGGA693_CGGA1152	38.7143
CGGA693_CGGA1154	-15.1965
CGGA693_CGGA1155	3.75715
CGGA693_CGGA1156	1.02128
CGGA693_CGGA1157	14.318
CGGA693_CGGA1158	-26.4515
CGGA693_CGGA1159	-0.310289
CGGA693_CGGA1161	0.791538
CGGA693_CGGA1162	14.4806
CGGA693_CGGA1164	-16.1256
CGGA693_CGGA1169	-15.5237
CGGA693_CGGA1172	16.3959
CGGA693_CGGA1178	-23.2941
CGGA693_CGGA1181	3.27026
CGGA693_CGGA1183	13.7731
CGGA693_CGGA1184	-4.66874
CGGA693_CGGA1185	8.05679
CGGA693_CGGA1191	-25.5791
CGGA693_CGGA1192	10.4627
CGGA693_CGGA1195	21.9386
CGGA693_CGGA1198	-39.1142
CGGA693_CGGA120	22.4813
CGGA693_CGGA1204	-41.6905
CGGA693_CGGA1205	-2.18434
CGGA693_CGGA1207	-4.96262
CGGA693_CGGA1208	39.0857
CGGA693_CGGA1211	-25.4208
CGGA693_CGGA1212	-32.5993
CGGA693_CGGA1223	21.0746
CGGA693_CGGA1226	4.45435
CGGA693_CGGA1228	-3.90447
CGGA693_CGGA1232	-2.00419
CGGA693_CGGA1235	0.912214
CGGA693_CGGA1236	-12.6861
CGGA693_CGGA1238	9.07196
CGGA693_CGGA1239	-20.0248
CGGA693_CGGA1248	0.542851
CGGA693_CGGA1255	48.1331
CGGA693_CGGA1256	26.2791
CGGA693_CGGA1257	-10.6763
CGGA693_CGGA1260	33.4672
CGGA693_CGGA1262	32.7766
CGGA693_CGGA1264	-15.5832
CGGA693_CGGA1269	-30.8892
CGGA693_CGGA1273	-24.0731
CGGA693_CGGA1282	16.1563
CGGA693_CGGA1286	-4.93082
CGGA693_CGGA1291	3.01927
CGGA693_CGGA1295	14.308
CGGA693_CGGA1300	-4.48342
CGGA693_CGGA1303	-44.6063
CGGA693_CGGA1305	3.42817
CGGA693_CGGA1309	-4.17543
CGGA693_CGGA1311	-26.6006
CGGA693_CGGA1317	-50.2542
CGGA693_CGGA1318	14.6864
CGGA693_CGGA1319	-2.32751
CGGA693_CGGA1321	-6.54208
CGGA693_CGGA1325	-6.79407
CGGA693_CGGA1326	31.5781
CGGA693_CGGA1334	12.3014
CGGA693_CGGA1335	-14.7591
CGGA693_CGGA1337	13.1967
CGGA693_CGGA1339	-31.8707
CGGA693_CGGA1345	18.9831
CGGA693_CGGA135	37.338
CGGA693_CGGA1350	-45.3911
CGGA693_CGGA1353	17.6699
CGGA693_CGGA1354	27.0611
CGGA693_CGGA1356	-15.5948
CGGA693_CGGA1359	19.8954
CGGA693_CGGA1361	-34.3623
CGGA693_CGGA1362	-14.6322
CGGA693_CGGA1365	4.37006
CGGA693_CGGA1368	-52.032
CGGA693_CGGA1369	-3.57937
CGGA693_CGGA1371	36.8099
CGGA693_CGGA1377	-31.8464
CGGA693_CGGA1378	-10.2879
CGGA693_CGGA1380	8.05791
CGGA693_CGGA1382	0.566661
CGGA693_CGGA1383	-7.52741
CGGA693_CGGA1386	5.6154
CGGA693_CGGA1387	2.82499
CGGA693_CGGA1389	-6.56937
CGGA693_CGGA139	-32.2439
CGGA693_CGGA1390	11.9593
CGGA693_CGGA1391	30.0207
CGGA693_CGGA1392	40.8689
CGGA693_CGGA1398	-16.0831
CGGA693_CGGA1400	-1.04367
CGGA693_CGGA1401	-34.0067
CGGA693_CGGA1402	43.0482
CGGA693_CGGA1403	-1.0937
CGGA693_CGGA1404	-7.69253
CGGA693_CGGA1407	7.92261
CGGA693_CGGA1410	-12.1165
CGGA693_CGGA1413	-46.3892
CGGA693_CGGA1415	36.5996
CGGA693_CGGA1416	-6.76872
CGGA693_CGGA1417	-44.9774
CGGA693_CGGA1418	-1.57978
CGGA693_CGGA1419	10.7209
CGGA693_CGGA1420	2.37184
CGGA693_CGGA1421	7.08969
CGGA693_CGGA1422	12.0817
CGGA693_CGGA1424	-45.3391
CGGA693_CGGA1425	10.2216
CGGA693_CGGA1426	11.7738
CGGA693_CGGA1427	6.44927
CGGA693_CGGA1429	-38.0495
CGGA693_CGGA1430	-0.320408
CGGA693_CGGA1431	-0.0114043
CGGA693_CGGA1433	32.9147
CGGA693_CGGA1434	33.53
CGGA693_CGGA1435	-6.00593
CGGA693_CGGA1437	-10.3837
CGGA693_CGGA1440	-20.4573
CGGA693_CGGA1441	50.0447
CGGA693_CGGA1443	51.2242
CGGA693_CGGA1444	13.4694
CGGA693_CGGA1445	-2.5151
CGGA693_CGGA1446	-58.8058
CGGA693_CGGA1447	-37.3952
CGGA693_CGGA1451	49.2828
CGGA693_CGGA1452	43.968
CGGA693_CGGA1454	-15.5919
CGGA693_CGGA1455	-56.1938
CGGA693_CGGA1457	33.9946
CGGA693_CGGA1458	-29.3669
CGGA693_CGGA1459	15.5556
CGGA693_CGGA1461	18.7184
CGGA693_CGGA1462	33.043
CGGA693_CGGA1463	-42.43
CGGA693_CGGA1467	-42.7073
CGGA693_CGGA1469	-53.3159
CGGA693_CGGA1471	1.36745
CGGA693_CGGA1472	21.6874
CGGA693_CGGA1473	10.9199
CGGA693_CGGA1474	-35.2363
CGGA693_CGGA1476	21.5169
CGGA693_CGGA1477	5.37004
CGGA693_CGGA1478	23.6794
CGGA693_CGGA1480	46.9966
CGGA693_CGGA1481	11.9868
CGGA693_CGGA1482	9.80086
CGGA693_CGGA1486	16.835
CGGA693_CGGA1487	10.2643
CGGA693_CGGA1488	-41.7285
CGGA693_CGGA1491	6.38005
CGGA693_CGGA1492	19.6031
CGGA693_CGGA1494	-14.6983
CGGA693_CGGA1496	-36.0505
CGGA693_CGGA1497	-24.0055
CGGA693_CGGA1498	13.5696
CGGA693_CGGA1500	9.35799
CGGA693_CGGA1501	35.7231
CGGA693_CGGA1502	12.363
CGGA693_CGGA1503	27.3821
CGGA693_CGGA1504	13.5319
CGGA693_CGGA1505	15.3242
CGGA693_CGGA1507	38.5146
CGGA693_CGGA1508	15.0032
CGGA693_CGGA1510	-10.8354
CGGA693_CGGA1513	-13.2614
CGGA693_CGGA1514	-5.27287
CGGA693_CGGA1516	-18.062
CGGA693_CGGA1517	-12.6738
CGGA693_CGGA1518	-1.46962
CGGA693_CGGA1520	12.3956
CGGA693_CGGA1521	8.70408
CGGA693_CGGA1523	-13.4087
CGGA693_CGGA1524	-11.8228
CGGA693_CGGA1525	15.3952
CGGA693_CGGA1526	-29.341
CGGA693_CGGA1527	-13.0783
CGGA693_CGGA1528	2.3807
CGGA693_CGGA1529	-2.4109
CGGA693_CGGA1530	8.91294
CGGA693_CGGA1531	-34.4058
CGGA693_CGGA1533	41.5452
CGGA693_CGGA1534	7.15781
CGGA693_CGGA1535	49.2488
CGGA693_CGGA1536	-27.0624
CGGA693_CGGA1537	31.2095
CGGA693_CGGA1538	37.0932
CGGA693_CGGA1539	-28.2351
CGGA693_CGGA1541	13.182
CGGA693_CGGA1542	-29.2416
CGGA693_CGGA1543	41.5872
CGGA693_CGGA1544	-18.8126
CGGA693_CGGA1546	56.0001
CGGA693_CGGA1548	39.2267
CGGA693_CGGA1551	60.9139
CGGA693_CGGA1552	-10.5054
CGGA693_CGGA1553	-24.2098
CGGA693_CGGA1554	-6.75933
CGGA693_CGGA1557	-6.31448
CGGA693_CGGA1558	24.3481
CGGA693_CGGA1559	-3.85589
CGGA693_CGGA1560	8.18476
CGGA693_CGGA1562	-12.0505
CGGA693_CGGA1563	21.7183
CGGA693_CGGA1564	23.5849
CGGA693_CGGA1565	6.6783
CGGA693_CGGA1566	-11.6412
CGGA693_CGGA1567	19.9934
CGGA693_CGGA1568	7.82641
CGGA693_CGGA1569	-0.107149
CGGA693_CGGA157	4.10029
CGGA693_CGGA1571	7.74106
CGGA693_CGGA1572	30.3636
CGGA693_CGGA1575	23.3559
CGGA693_CGGA1579	4.88865
CGGA693_CGGA1580	-20.6717
CGGA693_CGGA1583	-2.89876
CGGA693_CGGA1586	44.0342
CGGA693_CGGA1587	3.63049
CGGA693_CGGA1588	38.563
CGGA693_CGGA1589	-30.7402
CGGA693_CGGA1591	-30.5628
CGGA693_CGGA1592	-35.4898
CGGA693_CGGA1594	12.7548
CGGA693_CGGA1595	-2.32061
CGGA693_CGGA1596	24.3799
CGGA693_CGGA1597	39.907
CGGA693_CGGA1598	17.2392
CGGA693_CGGA1601	39.3437
CGGA693_CGGA1603	48.9186
CGGA693_CGGA1604	21.5459
CGGA693_CGGA1605	-5.44322
CGGA693_CGGA1606	-6.97241
CGGA693_CGGA1607	4.02852
CGGA693_CGGA1608	12.9686
CGGA693_CGGA1610	37.8062
CGGA693_CGGA1611	-9.42933
CGGA693_CGGA1612	41.8716
CGGA693_CGGA1613	47.7997
CGGA693_CGGA1614	1.26173
CGGA693_CGGA1615	26.2522
CGGA693_CGGA1617	-1.65955
CGGA693_CGGA1618	-6.42062
CGGA693_CGGA1619	1.59437
CGGA693_CGGA1620	-6.20993
CGGA693_CGGA1621	-7.33568
CGGA693_CGGA1623	14.1593
CGGA693_CGGA1624	15.0818
CGGA693_CGGA1626	37.9681
CGGA693_CGGA1627	-2.3853
CGGA693_CGGA1630	7.32407
CGGA693_CGGA1631	37.8535
CGGA693_CGGA1634	34.8216
CGGA693_CGGA1635	-40.2494
CGGA693_CGGA1640	12.3891
CGGA693_CGGA1641	22.1157
CGGA693_CGGA1642	2.66494
CGGA693_CGGA1643	16.1947
CGGA693_CGGA1644	40.133
CGGA693_CGGA1645	-29.9106
CGGA693_CGGA1647	12.6551
CGGA693_CGGA1648	10.4602
CGGA693_CGGA1649	11.2669
CGGA693_CGGA165	13.0253
CGGA693_CGGA1650	-21.0275
CGGA693_CGGA1651	-9.87826
CGGA693_CGGA1653	4.92181
CGGA693_CGGA1654	45.2356
CGGA693_CGGA1655	5.99635
CGGA693_CGGA1656	25.3634
CGGA693_CGGA1657	11.0749
CGGA693_CGGA1658	37.919
CGGA693_CGGA1659	29.3372
CGGA693_CGGA1660	7.45379
CGGA693_CGGA1661	6.70356
CGGA693_CGGA1662	-4.82899
CGGA693_CGGA1663	42.1169
CGGA693_CGGA1664	-8.52736
CGGA693_CGGA1666	13.2977
CGGA693_CGGA1667	-39.9082
CGGA693_CGGA1669	1.34454
CGGA693_CGGA1670	16.4415
CGGA693_CGGA1671	-5.13784
CGGA693_CGGA1672	11.4446
CGGA693_CGGA1673	-24.871
CGGA693_CGGA1675	2.62014
CGGA693_CGGA1677	15.9809
CGGA693_CGGA1678	16.2196
CGGA693_CGGA1679	4.05769
CGGA693_CGGA1680	18.3188
CGGA693_CGGA1681	42.3787
CGGA693_CGGA1682	7.78498
CGGA693_CGGA1684	36.7867
CGGA693_CGGA1685	-28.4703
CGGA693_CGGA1686	9.90379
CGGA693_CGGA1687	40.63
CGGA693_CGGA1688	17.4714
CGGA693_CGGA1689	-12.6998
CGGA693_CGGA1690	28.0562
CGGA693_CGGA1693	14.1045
CGGA693_CGGA1694	39.4498
CGGA693_CGGA1695	-8.69729
CGGA693_CGGA1696	-5.4224
CGGA693_CGGA1697	8.60869
CGGA693_CGGA1698	40.5994
CGGA693_CGGA1699	-49.1948
CGGA693_CGGA1700	14.3103
CGGA693_CGGA1701	-9.99243
CGGA693_CGGA1702	-11.1721
CGGA693_CGGA1703	6.9858
CGGA693_CGGA1704	8.34115
CGGA693_CGGA1706	59.1081
CGGA693_CGGA1708	49.2428
CGGA693_CGGA1709	25.5235
CGGA693_CGGA1713	3.01745
CGGA693_CGGA1714	12.3337
CGGA693_CGGA1715	5.72031
CGGA693_CGGA1716	-3.96634
CGGA693_CGGA1718	-7.9126
CGGA693_CGGA1720	-41.4692
CGGA693_CGGA1721	2.45283
CGGA693_CGGA1722	13.248
CGGA693_CGGA1723	-10.861
CGGA693_CGGA1725	-18.6541
CGGA693_CGGA1727	2.23648
CGGA693_CGGA1728	4.16117
CGGA693_CGGA1729	23.4035
CGGA693_CGGA1731	5.47313
CGGA693_CGGA1735	-29.463
CGGA693_CGGA1736	32.7912
CGGA693_CGGA1737	-7.46392
CGGA693_CGGA1738	17.5565
CGGA693_CGGA1739	4.03788
CGGA693_CGGA1740	1.53006
CGGA693_CGGA1743	-14.4578
CGGA693_CGGA1744	52.3133
CGGA693_CGGA1745	-53.2936
CGGA693_CGGA1747	17.1044
CGGA693_CGGA1749	12.2826
CGGA693_CGGA1750	0.610561
CGGA693_CGGA1758	7.76847
CGGA693_CGGA1760	28.0776
CGGA693_CGGA1764	0.685994
CGGA693_CGGA1767	13.5682
CGGA693_CGGA1769	-35.3512
CGGA693_CGGA1770	1.42247
CGGA693_CGGA1771	-29.4563
CGGA693_CGGA1773	30.8759
CGGA693_CGGA1776	0.441519
CGGA693_CGGA1780	-2.96875
CGGA693_CGGA1785	5.44839
CGGA693_CGGA1786	-21.7866
CGGA693_CGGA1791	-23.4337
CGGA693_CGGA1807	1.84777
CGGA693_CGGA1809	-1.3913
CGGA693_CGGA1811	40.6921
CGGA693_CGGA1812	26.67
CGGA693_CGGA1814	32.4094
CGGA693_CGGA1815	26.44
CGGA693_CGGA1817	25.0758
CGGA693_CGGA1819	25.9519
CGGA693_CGGA1820	22.4802
CGGA693_CGGA1826	11.7639
CGGA693_CGGA1829	-3.09003
CGGA693_CGGA1833	17.7651
CGGA693_CGGA1840	-9.0035
CGGA693_CGGA1850	-14.5067
CGGA693_CGGA1854	-0.446477
CGGA693_CGGA1857	44.8884
CGGA693_CGGA1862	5.45465
CGGA693_CGGA1863	-14.8702
CGGA693_CGGA1865	25.016
CGGA693_CGGA1866	16.3248
CGGA693_CGGA1870	-16.5089
CGGA693_CGGA1875	36.5417
CGGA693_CGGA1877	-10.9788
CGGA693_CGGA1880	-7.42127
CGGA693_CGGA1882	0.00788217
CGGA693_CGGA1886	26.3133
CGGA693_CGGA1899	27.5131
CGGA693_CGGA1901	53.155
CGGA693_CGGA1902	-1.78681
CGGA693_CGGA1903	3.03666
CGGA693_CGGA1906	17.0283
CGGA693_CGGA1908	12.4624
CGGA693_CGGA1911	12.7466
CGGA693_CGGA1912	43.5209
CGGA693_CGGA1916	-3.32955
CGGA693_CGGA1939	8.52754
CGGA693_CGGA194	-17.7577
CGGA693_CGGA1946	37.5501
CGGA693_CGGA1953	37.7275
CGGA693_CGGA1955	5.14638
CGGA693_CGGA1972	34.9799
CGGA693_CGGA1976	42.6426
CGGA693_CGGA1985	3.23109
CGGA693_CGGA1994	-4.76026
CGGA693_CGGA2002	-14.3691
CGGA693_CGGA2003	3.75303
CGGA693_CGGA2006	6.39898
CGGA693_CGGA2008	27.0284
CGGA693_CGGA2013	-0.825666
CGGA693_CGGA2024	-20.991
CGGA693_CGGA2038	1.37561
CGGA693_CGGA2039	5.46034
CGGA693_CGGA2046	7.21087
CGGA693_CGGA2047	8.02549
CGGA693_CGGA2053	-12.4207
CGGA693_CGGA2056	38.5189
CGGA693_CGGA2062	13.9616
CGGA693_CGGA2075	38.1424
CGGA693_CGGA2078	26.6183
CGGA693_CGGA2079	-33.5031
CGGA693_CGGA2081	-27.2613
CGGA693_CGGA2082	30.0954
CGGA693_CGGA2088	29.7889
CGGA693_CGGA2106	5.89022
CGGA693_CGGA2115	0.224839
CGGA693_CGGA2121	29.2629
CGGA693_CGGA2129	-13.5642
CGGA693_CGGA265	3.41974
CGGA693_CGGA279	13.7358
CGGA693_CGGA28	-5.95991
CGGA693_CGGA288	1.70771
CGGA693_CGGA290	-44.6842
CGGA693_CGGA320	-31.2072
CGGA693_CGGA336	-29.2162
CGGA693_CGGA358	8.66413
CGGA693_CGGA362	15.9132
CGGA693_CGGA369	-7.34707
CGGA693_CGGA406	-13.5655
CGGA693_CGGA42	-16.8245
CGGA693_CGGA420	-37.2067
CGGA693_CGGA457	-7.4562
CGGA693_CGGA474	15.6569
CGGA693_CGGA482	-22.9413
CGGA693_CGGA487	12.7249
CGGA693_CGGA492	14.2704
CGGA693_CGGA503	-30.2233
CGGA693_CGGA507	-15.5629
CGGA693_CGGA509	11.7763
CGGA693_CGGA521	-3.5844
CGGA693_CGGA530	17.9994
CGGA693_CGGA554	15.9436
CGGA693_CGGA568	23.7344
CGGA693_CGGA583	-47.1377
CGGA693_CGGA619	10.4007
CGGA693_CGGA621	-3.80743
CGGA693_CGGA625	-3.95131
CGGA693_CGGA634	-31.8909
CGGA693_CGGA652	-13.1111
CGGA693_CGGA663	-39.8498
CGGA693_CGGA703	45.1289
CGGA693_CGGA705	-15.061
CGGA693_CGGA707	-36.2271
CGGA693_CGGA720	-12.1805
CGGA693_CGGA721	-21.6193
CGGA693_CGGA724	-8.76968
CGGA693_CGGA730	-14.9691
CGGA693_CGGA763	-27.5207
CGGA693_CGGA777	24.3585
CGGA693_CGGA780	-2.95321
CGGA693_CGGA799	-23.6312
CGGA693_CGGA809	-14.1295
CGGA693_CGGA810	36.6299
CGGA693_CGGA825	-0.0998091
CGGA693_CGGA831	23.9409
CGGA693_CGGA846	11.6107
CGGA693_CGGA852	7.8476
CGGA693_CGGA861	-3.76157
CGGA693_CGGA862	-14.7241
CGGA693_CGGA863	-24.3522
CGGA693_CGGA867	18.3065
CGGA693_CGGA869	57.7281
CGGA693_CGGA881	7.88398
CGGA693_CGGA882	-35.0295
CGGA693_CGGA883	-17.3101
CGGA693_CGGA887	-7.45151
CGGA693_CGGA888	-34.8816
CGGA693_CGGA889	-31.9296
CGGA693_CGGA890	-25.6192
CGGA693_CGGA901	-31.9661
CGGA693_CGGA903	-27.7881
CGGA693_CGGAD19	-28.0505
CGGA693_CGGAD28	-33.2571
CGGA693_CGGAD49	-33.4357
CGGA693_CGGAD50	-33.9752
CGGA693_CGGAD53	8.06483
CGGA693_CGGAJ50	-13.2423
CGGA693_CGGAJ73	-29.9092
CGGA693_CGGAP100	21.3027
CGGA693_CGGAP102	7.19139
CGGA693_CGGAP103	-43.074
CGGA693_CGGAP104	-21.8029
CGGA693_CGGAP106	18.0821
CGGA693_CGGAP107	-28.7844
CGGA693_CGGAP108	-18.1038
CGGA693_CGGAP109	19.5854
CGGA693_CGGAP11	4.39959
CGGA693_CGGAP110	-11.4159
CGGA693_CGGAP111	-34.7866
CGGA693_CGGAP112	-26.6036
CGGA693_CGGAP113	-31.6747
CGGA693_CGGAP114	-48.2193
CGGA693_CGGAP115	-1.15043
CGGA693_CGGAP116	-0.171801
CGGA693_CGGAP121	4.4279
CGGA693_CGGAP122	-34.2038
CGGA693_CGGAP128	-34.184
CGGA693_CGGAP13	-40.7113
CGGA693_CGGAP131	-35.1526
CGGA693_CGGAP132	-32.8635
CGGA693_CGGAP136	-11.0063
CGGA693_CGGAP137	-41.4103
CGGA693_CGGAP142	-17.8369
CGGA693_CGGAP143	34.421
CGGA693_CGGAP144	-28.7425
CGGA693_CGGAP145	-5.74002
CGGA693_CGGAP146	-28.5041
CGGA693_CGGAP147	-14.5049
CGGA693_CGGAP15	4.07099
CGGA693_CGGAP150	-29.0208
CGGA693_CGGAP151	-5.24286
CGGA693_CGGAP153	-41.4737
CGGA693_CGGAP154	-51.2982
CGGA693_CGGAP155	-16.0346
CGGA693_CGGAP156	-35.5715
CGGA693_CGGAP157	-4.9998
CGGA693_CGGAP158	-46.1742
CGGA693_CGGAP159	-0.888413
CGGA693_CGGAP16	-33.3302
CGGA693_CGGAP160	34.2226
CGGA693_CGGAP163	-21.9744
CGGA693_CGGAP164	9.30614
CGGA693_CGGAP165	-40.438
CGGA693_CGGAP17	-30.9387
CGGA693_CGGAP172	-38.3292
CGGA693_CGGAP173	-22.8376
CGGA693_CGGAP174	-34.1767
CGGA693_CGGAP175	4.30591
CGGA693_CGGAP176	-44.6066
CGGA693_CGGAP177	-21.6621
CGGA693_CGGAP178	-26.5389
CGGA693_CGGAP179	-34.7466
CGGA693_CGGAP18	-30.4553
CGGA693_CGGAP180	17.7316
CGGA693_CGGAP181	-11.8827
CGGA693_CGGAP182	30.0624
CGGA693_CGGAP183	-44.4104
CGGA693_CGGAP185	-19.8593
CGGA693_CGGAP19	-28.9508
CGGA693_CGGAP199	35.5221
CGGA693_CGGAP20	-29.4095
CGGA693_CGGAP205	9.78893
CGGA693_CGGAP21	7.21032
CGGA693_CGGAP22	14.3752
CGGA693_CGGAP23	-10.0746
CGGA693_CGGAP25	28.1563
CGGA693_CGGAP265	3.91694
CGGA693_CGGAP266	-15.5979
CGGA693_CGGAP269	14.8421
CGGA693_CGGAP27	-42.1495
CGGA693_CGGAP270	-31.0172
CGGA693_CGGAP271	-43.8962
CGGA693_CGGAP279	-15.7149
CGGA693_CGGAP28	11.6084
CGGA693_CGGAP280	-1.96787
CGGA693_CGGAP283	17.4221
CGGA693_CGGAP286	-20.8542
CGGA693_CGGAP29	-28.0542
CGGA693_CGGAP295	22.6686
CGGA693_CGGAP298	-14.3516
CGGA693_CGGAP3	-38.7535
CGGA693_CGGAP30	29.0304
CGGA693_CGGAP306	-19.7689
CGGA693_CGGAP308	-2.28719
CGGA693_CGGAP31	21.8953
CGGA693_CGGAP310	15.3653
CGGA693_CGGAP311	25.3991
CGGA693_CGGAP314	-4.83843
CGGA693_CGGAP315	-1.29293
CGGA693_CGGAP316	16.3873
CGGA693_CGGAP319	-2.9356
CGGA693_CGGAP326	-1.45797
CGGA693_CGGAP328	5.02199
CGGA693_CGGAP335	4.98818
CGGA693_CGGAP337	-5.20615
CGGA693_CGGAP338	1.07377
CGGA693_CGGAP346	20.653
CGGA693_CGGAP356	8.66506
CGGA693_CGGAP358	21.5539
CGGA693_CGGAP364	30.3355
CGGA693_CGGAP385	-5.57615
CGGA693_CGGAP388	10.7199
CGGA693_CGGAP392	-36.6455
CGGA693_CGGAP399	-24.4514
CGGA693_CGGAP401	0.487007
CGGA693_CGGAP411	-3.95099
CGGA693_CGGAP415	44.3464
CGGA693_CGGAP416	-32.7403
CGGA693_CGGAP421	10.5109
CGGA693_CGGAP422	-38.2303
CGGA693_CGGAP437	-35.2225
CGGA693_CGGAP438	-17.2039
CGGA693_CGGAP439	0.141679
CGGA693_CGGAP446	-39.7741
CGGA693_CGGAP461	-6.06415
CGGA693_CGGAP468	-28.2359
CGGA693_CGGAP483	-4.1758
CGGA693_CGGAP492	-35.972
CGGA693_CGGAP499	24.2589
CGGA693_CGGAP5	10.6603
CGGA693_CGGAP500	-37.2779
CGGA693_CGGAP501	-20.4295
CGGA693_CGGAP505	-18.0673
CGGA693_CGGAP508	-24.074
CGGA693_CGGAP510	16.823
CGGA693_CGGAP512	5.69989
CGGA693_CGGAP520	-30.0737
CGGA693_CGGAP568	-9.32169
CGGA693_CGGAP585	23.148
CGGA693_CGGAP594	18.9272
CGGA693_CGGAP596	-3.41004
CGGA693_CGGAP604	-9.78981
CGGA693_CGGAP609	13.9244
CGGA693_CGGAP610	15.5379
CGGA693_CGGAP615	-34.1978
CGGA693_CGGAP619	19.9574
CGGA693_CGGAP623	-1.11809
CGGA693_CGGAP625	10.6736
CGGA693_CGGAP633	-21.5633
CGGA693_CGGAP7	48.0068
CGGA693_CGGAP83	-9.54444
CGGA693_CGGAP84	-37.1982
CGGA693_CGGAP86	-48.0088
CGGA693_CGGAP87	22.6148
CGGA693_CGGAP89	30.3654
CGGA693_CGGAP93	-18.9069
CGGA693_CGGAP98	-2.39705
CGGA693_CGGAP99	-1.72367
