# Supplementary material for: Development of a Novel Prognostic Model of Glioblastoma Based on m6A-Associated Immune Genes and Identification of a New Biomarker
Source: Front Oncol. 2022 Jul 20;12:868415. doi: 10.3389/fonc.2022.868415 (PMC9348864; doi:10.3389/fonc.2022.868415)
Supplement: Supplementary file 3 [file DataSheet_3.zip › Supplementary File/Supplementary File 9.xlsx]

## Sheet: Sheet1
Product Name	Target Sequence
genOFFTM st-h-CD81_001	AGACCACCAACCTCCTGTA
genOFFTM st-h-CD81_002	GTACCTCATCGGCATTGCT
genOFFTM st-h-CD81_003	GCGCTGTCATGATGTTCGT
